# Supplementary material for: First Report of OvoA Gene in Marine Arthropods: A New Candidate Stress Biomarker in Copepods
Source: Mar Drugs. 2021 Nov 20;19(11):647. doi: 10.3390/md19110647 (PMC8623360; doi:10.3390/md19110647)
Supplement: Supplementary file 1 [file marinedrugs-19-00647-s001.zip]

Archive with 8 entries (5 files):
- Supplemnetaryfiles/
- Supplemnetaryfiles/Roncalli2021-Supp.xlsx
- Supplemnetaryfiles/Supplementary File S3.txt
- __MACOSX/
- __MACOSX/._Supplemnetaryfiles
- __MACOSX/Supplemnetaryfiles/
- __MACOSX/Supplemnetaryfiles/._Roncalli2021-Supp.xlsx
- __MACOSX/Supplemnetaryfiles/._Supplementary file3.txt
