# Supplementary material for: First Report of OvoA Gene in Marine Arthropods: A New Candidate Stress Biomarker in Copepods
Source: Mar Drugs. 2021 Nov 20;19(11):647. doi: 10.3390/md19110647 (PMC8623360; doi:10.3390/md19110647)
Supplement: Supplementary file 1 [file marinedrugs-19-00647-s001.zip › Supplemnetaryfiles/Roncalli2021-Supp.xlsx]

## Sheet: TableS1
Genus	Species	Phylum	Subphylum	Class/Subclass	Order	Family	Bioproject	TSA
Neocalanus	flemingeri	Arthopoda	Crustacea	Copepoda	Calanoida	Calanidae	PRJNA324453	GFUD00000000
Calanus	finmarchicus	Arthopoda	Crustacea	Copepoda	Calanoida	Calanidae	PRJNA236528	GAXK00000000
Calanus	helgolandicus	Arthopoda	Crustacea	Copepoda	Calanoida	Calanidae	PRJNA640515	GJFL00000000
Labidocera	madurae	Arthopoda	Crustacea	Copepoda	Calanoida	Pontellidae	PRJNA324849	GFWO01000000
Eurytemora	affinis	Arthopoda	Crustacea	Copepoda	Calanoida	Temoridae	PRJNA423276	protein sequences
Temora	longicornis	Arthopoda	Crustacea	Copepoda	Calanoida	Temoridae	PRJNA577564	GGQN00000000
Acartia	tonsa	Arthopoda	Crustacea	Copepoda	Calanoida	Acartiidae	PRJEB20069	HAGX01000000
Pseudodiaptomus	annandalei	Arthopoda	Crustacea	Copepoda	Calanoida	Pseudodiaptomidae	PRJNA558682	GHWV01000000
Rhincalanus	gigas	Arthopoda	Crustacea	Copepoda	Calanoida	Rhincalanidae	PRJNA666170	GIVD00000000
Pleuromamma	xiphias	Arthopoda	Crustacea	Copepoda	Calanoida	Metridinidae	PRJNA352670	GFCI00000000
Hemidiaptomus	amblyodon	Arthopoda	Crustacea	Copepoda	Calanoida	Diaptomidae	PRJNA254268	GCIW01000000
Metridia	pacifica	Arthopoda	Crustacea	Copepoda	Calanoida	Metridinidae	PRJNA662858	GJAO01000000
Eucyclops	serrulatus	Arthopoda	Crustacea	Copepoda	Cyclopoida	Cyclopidae	PRJNA231234	GARW00000000
Apocyclops	royi	Arthopoda	Crustacea	Copepoda	Cyclopoida	Cyclopidae	PRJEB28764	GHAJ01000000
Paracyclopina	nana	Arthopoda	Crustacea	Copepoda	Cyclopoida	Cyclopettidae	PRJNA268783	GCJT01000000
Caligus	rogercresseyi	Arthopoda	Crustacea	Copepoda	Siphonostomatoida	Caligidae	PRJNA234316	GAZX01000000
Lepeophtheirus	salmonis	Arthopoda	Crustacea	Copepoda	Siphonostomatoida	Caligidae	PRJNA73429
Tigriopus	californicus	Arthopoda	Crustacea	Copepoda	Harpacticoida	Harpacticidae	PRJNA237968	protein sequences
Tigriopus	japonicus	Arthopoda	Crustacea	Copepoda	Harpacticoida	Harpacticidae	PRJNA274317	GCHA00000000
Tisbe	furcata	Arthopoda	Crustacea	Copepoda	Harpacticoida	Tisbidae	PRJNA254316	GCIT01000000
Gammarus	wautieri	Arthropoda	Crustacea	Malacostraca	Amphipoda	Gammaridae	PRJNA497972	GHCR01182819
Gammarus	fossarum	Arthropoda	Crustacea	Malacostraca	Amphipoda	Gammaridae	PRJNA497972	GHCY01373658
Gammarus	pulex	Arthropoda	Crustacea	Malacostraca	Amphipoda	Gammaridae	PRJNA497972	GHCO01130275
Paralithodes	camtschaticus	Arthropoda	Crustacea	Malacostraca	Decapoda	Lithodidae	PRJNA525256	GHJC01211927
Halocaridinides	trigonophthalma	Arthropoda	Crustacea	Malacostraca	Decapoda	Atyidae	PRJNA244748	GHBI01019412
Scylla	paramamosain	Arthropoda	Crustacea	Malacostraca	Decapoda	Portunidae	PRJNA328554	GEUT01012072
Eriocheir	sinensis	Arthopoda	Crustacea	Malacostraca	Decapoda	Varunidae	PRJNA472220	CrustyBase
Callinectes	sapidus	Arthopoda	Crustacea	Malacostraca	Decapoda	Portunidae	PRJNA596786	CrustyBase
Gecarcinus	lateralis	Arthopoda	Crustacea	Malacostraca	Decapoda	Gecarcinidae	PRJNA413254	CrustyBase
Homarus	americanus	Arthopoda	Crustacea	Malacostraca	Decapoda	Nephropidae	PRJNA596786	CrustyBase
Table S1: List of in silico mined datasets using OvoA query from P. lividus. For each dataset, information on Genus, Species, Phylum, class and Order are provided as well as the NCBI Biorproject number and the mined (tblastn) transcriptome. For Euritemora affinis and Tigriopus californicus we mined the available protein sequences (blastp algoritm). For Lepeophtheirus salmonis the TSA does not hav…

## Sheet: TableS2
Genus	Species	Phylum	Subphylum	Class/Subclass	Order	Family	Color legend Fig 2
Lottia	gigantea	Mollusca		Gastropoda		Lottiidae
Clione	limacina	Mollusca		Gastropoda	Pteropoda	Clionidae
Aplysia	californica	Mollusca		Gastropoda	Aplysiida	Aplysiidae
Crassostrea	gigas	Mollusca		Bivalvia	Ostreida	Ostreidae
Crassostrea	virginica	Mollusca		Bivalvia	Ostreida	Ostreidae
Mytilus	galloprovincialis	Mollusca		Bivalvia	Mytilida	Mytilidae
Octopus	sinensis	Mollusca		Cephalopoda	Octopoda	Octopodidae
Octopus	bimaculoides	Mollusca		Cephalopoda	Octopoda	Octopodidae
Mizuhopecten	Yessoensis	Mollusca		Bivalvia	Pectinida	Pectinidae
Eurhomalea	rufa	Mollusca		Bivalvia	Venerida	Veneridae
Watasenia	scintillans	Mollusca		Cephalopoda	Oegopsida	Enoploteuthidae
Prochaetoderma	californicum	Mollusca		Caudofoveata	Chaetodermatida	Prochaetodermatidae
Actinia	tenebrosa	Cnidaria		Anthozoa	Actiniaria	Actiniidae
Acropora	millepora	Cnidaria		Anthozoa	Scleractinia	Acroporidae
Acropora	digitifera	Cnidaria		Anthozoa	Scleractinia	Acroporidae
Orbicella	faveolata	Cnidaria		Anthozoa	Scleractinia	Merulinidae
Pocillopora	damicornis	Cnidaria		Anthozoa	Scleractinia	Pocilloporidae
Nematostella	vectensis	Cnidaria		Anthozoa	Actiniaria	Edwardsiidae
Pseudodiploria	strigosa	Cnidaria		Anthozoa	Scleractinia	Faviidae
Amblyraja	radiata	Chordata	Vertebrata	Elasmobranchii	Rajiformes	Rajidae
Ciona	intestinalis	Chordata	Tunicata	Ascidiacea	Phlebobranchia	Cionidae
Callorhinchus	milii	Chordata	Vertebrata	Holocephali	Chimaeriformes	Callorhinchidae
Salpa	thompsoni	Chordata	Urochordata	Thaliacea	Salpida	Salpidae
Heterodontus	zebra	Chordata	Vertebrata	Elasmobranchii	Heterodontiformes	Heterodontidae
Paracentrotus	lividus	Echinodermata		Echinoidea	Camarodonta	Parechinidae
Strongylocentrotus	purpuratus	Echinodermata		Echinoidea	Camarodonta	Strongylocentrotidae
Apostichopus	japonicus	Echinodermata	Echinozoa	Holothuroidea	Synallactida	Stichopodidae
Acanthaster	planci	Echinodermata	Asterozoa	Asteroidea	Valvatida	Acanthasteridae
Callinectes	sapidus	Arthopoda	Crustacea	Malacostraca	Decapoda	Portunidae
Gecarcinus	lateralis	Arthopoda	Crustacea	Malacostraca	Decapoda	Gecarcinidae
Homarus	americanus	Arthopoda	Crustacea	Malacostraca	Decapoda	Nephropidae
Paralithodes	camtschaticus	Arthropoda	Crustacea	Malacostraca	Decapoda	Lithodidae
Halocaridinides	trigonophthalma	Arthropoda	Crustacea	Malacostraca	Decapoda	Atyidae
Scylla	paramamosain	Arthropoda	Crustacea	Malacostraca	Decapoda	Portunidae
Gammarus	wautieri	Arthropoda	Crustacea	Malacostraca	Amphipoda	Gammaridae
Gammarus	fossarum	Arthropoda	Crustacea	Malacostraca	Amphipoda	Gammaridae
Gammarus	pulex	Arthropoda	Crustacea	Malacostraca	Amphipoda	Gammaridae
Eulimnogammarus	similis	Arthropoda	Crustacea	Malacostraca	Amphipoda	Gammaridae
Neocalanus	flemingeri	Arthopoda	Crustacea	Copepoda	Calanoida	Calanidae
Calanus	finmarchicus	Arthopoda	Crustacea	Copepoda	Calanoida	Calanidae
Calanus	helgolandicus	Arthopoda	Crustacea	Copepoda	Calanoida	Calanidae
Labidocera	madurae	Arthopoda	Crustacea	Copepoda	Calanoida	Pontellidae
Eurytemora	affinis	Arthopoda	Crustacea	Copepoda	Calanoida	Temoridae
Temora	longicornis	Arthopoda	Crustacea	Copepoda	Calanoida	Temoridae
Pseudodiaptomus	annandalei	Arthopoda	Crustacea	Copepoda	Calanoida	Pseudodiaptomidae
Rhincalanus	gigas	Arthopoda	Crustacea	Copepoda	Calanoida	Rhincalanidae
Pleuromamma	xiphias	Arthopoda	Crustacea	Copepoda	Calanoida	Metridinidae
Eucyclops	serrulatus	Arthopoda	Crustacea	Copepoda	Cyclopoida	Cyclopidae
Apocyclops	royi	Arthopoda	Crustacea	Copepoda	Cyclopoida	Cyclopidae
Paracyclopina	nana	Arthopoda	Crustacea	Copepoda	Cyclopoida	Cyclopettidae
Caligus	rogercresseyi	Arthopoda	Crustacea	Copepoda	Siphonostomatoida	Caligidae
Lepeophtheirus	salmonis	Arthopoda	Crustacea	Copepoda	Siphonostomatoida	Caligidae
Tigriopus	californicus	Arthopoda	Crustacea	Copepoda	Harpacticoida	Harpacticidae
Tigriopus	japonicus	Arthopoda	Crustacea	Copepoda	Harpacticoida	Harpacticidae
Trichoplax	adhaerensI	Placozoa				Trichoplacidae
Trichoplax	adhaerensII	Placozoa				Trichoplacidae
Amphimedon	queenslandicaII	Porifera		Demospongiae	Haplosclerida	Niphatidae
Ephydatia	muelleri	Porifera		Demospongiae	Spongillida	Spongillidae
Haliclona	tubifera	Porifera		Demospongiae	Haplosclerida	Chalinidae
Rossella	fibulata	Porifera		Hexactinellida	Lyssacinosida	Rossellidae
Leucosolenia	complicata	Porifera		Calcaronea	Leucosolenida	Leucosoleniidae
Sycon	ciliatum	Porifera		Calcarea	Leucosolenida	Sycettidae
Table S2. List of OvoA protein sequences used for the phylogenetic analysis. The list includes sequences identified in this study (light blue) and sequences publicly avialable for selected marine metazoan [1]. For each sequence, information on Genus, Species, Phylum, class and Order are provided. Color refer to teh legend in Figure 1
