# Supplementary material for: First Report of OvoA Gene in Marine Arthropods: A New Candidate Stress Biomarker in Copepods
Source: Mar Drugs. 2021 Nov 20;19(11):647. doi: 10.3390/md19110647 (PMC8623360; doi:10.3390/md19110647)
Supplement: Supplementary file 1 [file marinedrugs-19-00647-s001.zip › Supplemnetaryfiles/Supplementary File S3.txt]

>Nflemingeri-GFUD01011893
TCTTCGTTTGACTTATTATGAACTCATACATAAGAAGAATTTTATCCAGCAAAGAAATTGTTGTTGTTAA
GAAGATTCAAACTACCCAGCATTAAGACGCTCCAAACAATATTTTTCATTAATTTTCAAATAATCAAAAG
ACCAAAGAATTACATAATCAGATTTCCAAATTTTGATATTGATAATATTTCTACAAATAAATAGTCAACC
AGAAATTCAGGTATGCCGATGCCGGCCCTCACAATTCCAAGGCAGCCTTCGCTGGCCTTCCCCCACATGA
AGAAGGTTCCCTTAAGAAAAGATTCAGAGAGAAAAATTGGATCTTTCCGAAGTAATGGAGATATGAAAAC
CTTGCTTCCACAGGATCTTTACTCTGCAATTTTTGATGAAATTCCGGATGACCTGGACATCAAGAATCTG
ATCACTGTTGATCAAGGGCCTCAGAATCACTACCTCAACAATGCAGCATTTGGTAGAGCTTACAATGATG
TTCTCGACCTCAGTTTTAAACTTAAGAGATTTGCGGAAACAAATCCTGACATTTTCTATGATCAGGCATG
CTTGCCCCTCATCAACCACACTTATGATGTTCTTGAGGATTTCTTTGGTACTGACAAACTGGTTCTCGTT
CCAAACTGCACTTTTGGCTTGAAGGCTGTCATGGAGCATCTTGTGCGTGAGAAAAACCACAAGATTCTTG
CCCAACTGACACCTGTCTATGGAGCAACCCAGAAGTTGATGGATTACTACAAGAGTACCGGTGATGTTGA
CAAAGTTCTGAAGATATCTCCAGGAAGAGGTCACCATGCACTCCTAGAGGAAGATCCTTCAGTAATTGTA
GAGGCTCTAGAAGATGCATATGCTCTTCAGGAATTCACAGTTCTTTTCTGCGATCAAGTAGCAAGCCAAA
CAGGTAGAGTTCTTCCTCTGGATGCTGTGTCAAAATTCTGCAAAGAAAACAACATTGTTCTTGTTGTGGA
TGGAACTCAAAGCTGTCAATTGTTCTTTGGAAAGAACAAAAAACAATTACAGAATGTGGATTTCTTTGTA
ATGAGCACTCACAAGTGGATCAGCAACGTCAAAACTTGTGGGATTGTCGTCTTCAAAGACCCACAAAATG
CTCCATGTGCCCCTGCAATATCTTTTGGTTGGGAGAATAGCTGCTCAAATTCTCTTACCATAGGTAAGAT
CAGAGCAAAGTTCCAATGGTTGGGAATGCTTGACTCCTACATTTCCTACATAACTCTTTCCAAGGCAATC
AAAATCTTCCGCAAGTATGGAGAAGCTCAGATGTTGATGGCTTCTGCCACATTGGAAAAGGGAATTGCAG
ACATTCTGCACCTGAAAGCAATCCTTCCAAAGACATATAATGGAAGAGTTATCAACATTGTTGAACTTGA
AAACTCCCAATTTGAGCCAATGGGAGATGTAACTCAAATACAGAATGCTCTCCAGGATTATGGGATCTTT
GTAAGTGTGAAGAAGTATGGTCAAGGTTGTGCAGATACCACAACAGAAAACTTTATTGATGCTGCTTTGG
CTTCCAAACAAAATGAAGAAGACACCCAATGCCCGAACAGTACTTGCACAAAAAAGAGAAAGATCAGCGG
TGCTGTCTTGGATGCTTGCTCAAAGATCAAGCAAAAATTCTACATTCGGATTTCTTGCTGGTCTTTCAAC
AGGAAAGAAAACTTTGAAGCCCTCAATTTGGTTTTCAATAACAACTTAAAGCTGTCCACTTCAACCAACA
ATGCACTTCGTCATCAGTTTCTTCATACTTATGACTTGTACGAAAAGCTCTTCTCAGTGTTGGAGACCAA
AGCTTTCTTCAACCGAGCAGAAAGACTCAGACACCATCTAATCTTTTACTACGCCCACACTGCTGTCTTC
TTCATCAACAAGCTTGTTGTCAGTGGATACCTACACCCAATGCAGAGAATTGATCCAAGACTTGAGTCTG
TCATGTCTGTTGGTGTTGATGAGATGTCGTGGGATGATGTACTTGAAGAAAATTATGAGTGGACTTCTAT
GTCTGATGAAGATCAAGAGAATTATCTTTGGAAGATTAAGAACTACCGTCAGCAAGTGAAGGATTTGGTT
CTTGGTATGATAGACTGTAACCCAGTTGTTCATCCCATTGCCCAAGGAAGTTTTCACTGGGTTCTCCTTA
TGGGTTTGGAACATGAAAAGATTCATCTGGAAACCAGCGCTGTCATCATATCACAAGTACCCATTGACTT
GATCAAGAAACATCATCAGTTCAAATTCAGAACTTACTATGATGAAAAGTCGGATGTTGACTGTCCTGGA
GATGCTCCCAGCAATACTCTTGTGAGGATTCCTGGTGGAGAAGTGACCATGGGCAAGGACCACCATGAGC
AGGATCTATATGGATGGGACAATGAGTTCGGAAGTGAAAGGAAGACTTTGAAACCTTTCACCTCAAGCCA
AATGCTTGTCTCAAATGCTGAATATCTTGAATTTGTTGAGGCTGGAGGGTATGAAGACAAAGGAAAGTCG
TGGTGGTCAAATGAAGGTTGGAAGTATGTCTCTGATCTTCATGTATCGGGACCCAGATTTTGGATTGACA
GAACTCACTGCAGGACTATGTTGGATATCATTCCAATGCCATGGGATCTTCCCGTAGAAGTCAACAACCT
TGAGGCAGATGCTTTCTGTAAATGGAAAAGTAGTCAAATTGGCAAAAAGCTGAGGCTGATTTCACACGAA
GAGTCTTTGCACATGCGTCAGATTGCCAAGAAACAAACTTCCAACTCAAATCTAAACAAGTTTGCTTCTC
CAACCCCTGTCAATCTGTATGGTGGCCAGATCAATGGTAAGAAGGTGTTTGATATCTCCGGAAATGTCTG
GCGCCACAGTGTTTCTGTTCTGACAATCATGGAGGGATTTAAAACTGATCCATTCTATAATGATTTTACT
CTGCCAACAATCGATGGTTTCCACAATCATATTCTCGGAGGATCTTGGATTTCTCTTGGCAACTGCTCAA
ACCACAACGGTAGATATGGATTCCGAAGACACTTCTACCAATATGCAGGCATTCGCTATGTTTGCAGTGA
AAATGACTATCATGACAGAGTCTTGCAAATTTTTGATGGCATTGCTATTGGCCACCAAATCACTGAACAC
TTCACTGATTTTACAGACCAGGTACTGATGCAGAAGAAACCAATCAAGAACTGGCCTGAGAAATTCGGGC
AGATGGCAGCTGAGCAGATAAACCAGGAGGCTCAGAACTTTTCGGGTAAAATCAAAGTCCTGTTTGCCCA
TGGTGGTGTGGGAAGATCTGCTTTGGAGATACTGAGGGGTTGTCAGGACCTTAACATGGACTATACAGAT
ACTACCGCCAACAATCTTCAAGTTTTGGAGCACCTGCTTGAAAACAAGAGGATTCAGTGGTATCAGCAAG
TTGAGGGAAAGCTAGTAGAGCTCATGGAATTTAGCTTAAACGAGTTTGAGTCAAGCGATAGGCTGCTAAA
AGAGAAAGGCAACTCTATTTCCTATTGGCAAGCAGACTACAGGAATCTGCGCCCACAACTTGATGGGTAT
ACAGTTATTGTCACTGATTTTAGAATCAAAGATGCAGCCCAAGAACTCGAACATATCTCAAGCAAGTTGG
TAGAAGGAGGCTTGCTTATCATGGGAGGTATTGATGAAGTTGATGGATACAGCACTGGACGTTCCAGTCC
AATCCGACAAAGGTACTCTCTTTCGGTCTTGGAAAAGTACTTTGATGAAGTTCCTTCTGACGAAGCACTT
GAAAGCTATGCTCACATCTACAAGGAAACAAGAAACAAACATCAGTATGCAATCTCAAATTTCTCTGTTT
GGAGAAAGAAAATGAATGCAGAAATTGATGCTGCAGATTTCTTTACTGCACCAGAGGAAAACTCTGCTCG
CAGACCTGAAACAACTGCTCAATACTATGAAGATGGCGACATCTTGACATCTTATGACCAATTCCACTTT
GGAGAAGGACTCCTTGGCATCCAAAACTTCCCACAGAAAATGGCTGAAGTTTGTATTGAGGCTGGCAAAA
AGTTCAAAATTAACTTCAATACTGCTCTTGATGCTGGTTGCGGACCTGGGCGTACTGCAATGGAACTCTG
CAAAGTGTTCGAGAAGGTTGAAGCCTATGACTATTCCCAAAGTTTTGTTGACATGATGCTGGAAAACAAA
ATGCGAAAAGGCCTGGACAATCTGACCGCCTACCAAGGAGACAGTCACATCCAAGACCAACTTACAGAAG
AAAAGTTTGATCTGATCTTTGGCTGCAACCTCATCGACCGGCTCCACACTCCAATTCAGTGGGTGAAGCA
ATCGCAGGCCATGCTGAGAGAGGGAGGTCTTCTGATCATTGCCTCTCCGTACACTTGGAAGCCTGAACAT
ACACCAGTCGAGAAGTGGCTTGGAGGTTATCTTAAAGATGCTGAGAACCATTTCACTCTGGATGGCCTAA
AGGAGGCTCTGATGCCTGACCTGGTGCTTCTTGAAGAAAAGAAAGTTCCATTTGTGATCCCTGATGCCGA
TGGAACATTCCAATACACCTACAGTAACTGCACCATTTTTGGTGCTCCTTCTAAGAATAAGTTCTGAGAA
TTGGATCAAACTCTCCAGTATGTAAAGGGAACCTATATAATATGATAATGGATTACAAAATCCCCCACCT
AACCTATATAATCTCATATAACCATCACATTGTAGAAATATATATCAACAATTTGGAATGTCGTATTTGT
CTTGGTGAATGTGGCTGGTGTGAACAGGAGTGAGCCTTGGCTGAGATAGTACAATTATTTGATATGGGAT
TTGGTTCAGTCAAAGACCAAAATACCAAGTATTTGTTTTGTATTACTTTCAATGTCTAGTTTTGAATGAA
ACCCTTGAATTTTATATCGGACCATTTTCTCTCAATAAGATGACGTGAATAAAATGTGAAATCTTTTCTA
AGAAACATTTTAAACCTTTTTGCTTCAAGATGAATGAAAAGTCCAAAATGTTTTACAGCTCTGCACTCTG
CA

>Chelgolandicus-GJFL01027651
AGTTTTGGGTGCCGAATAATGAACTCACATATCAGAAGAATTGAAACCAGCAAGGAAATTGTTGTAACCA
AGAACATCCAGAGCATCGGGCATTAAAGAAAAAACTCTCTTTCTTTTCAATTTTCAATTCCATAAGTTAA
ATTCATACAGAAAATATTTATATTTATAGTCTATCATTTCAAAACATTTCAAAATTTGAATTTCTACAAT
AAAAAGGTCTAGTCAACAAAAAGTGCAGGTATGCCTATGCCGGCGCTCACTATTCCGCGGCAGCCATCAC
TGGCTTTCCCTCCGATACAGAAGGTCCCCTTTAGAAAAGAATCAAGACAGAAGTTTGGCTCCTTCCGCAA
TTGTGAAGACATCAAGAGTTTGATTCCAAAGGATCTCTACTCTGCCATCTTTGATGATGTTCCTGATGAT
TTGGATGTGAATCATCTGATTACAGTTGAAGAGAGTCATGGCAAACACTACCTCAACAATGCAGCTTTTG
GAAGAGCTTATGATGATGTTCTCGATCTCAGCTTCAAGCTTAGGAGGTTTGCTGAGACCAATCCGGACAT
TTTCTATGACCAAGCTTGTCTACCTCTTATCAACCACACCTATGAAGTTCTCGAAGAATTCTTTGAAACA
GACAAACTTGTTTTGGTTCCCAATTGTACTTTTGGCATGAAGTCTGTCATCGAACATCTTGTGCGAGAGA
AAGGCCACAAGAACCTTGCCCAACTTACACCCGTTTATGGAGCCACTCAGAAGTTGATGGACTACTACAA
GAGTACTGGAGATATCGACAAAGTTTTGAAAGTCACACCAGGAAGGGGTCACAATGCTCTCCTTGAGGAA
GATCCTTCAGTAATTGTAGAAGCCTTGGAAGATGCATATGCGCTGCAGGAGTTCACAGTTCTCTTCTGTG
ATCAGGTCGCCAGTCAGACTGGCAGAGTTCTATCTCTTGATCCAATTTCAAAATTCTGCAAAGATAACAA
CATCATTCTTGTTGTTGATGGAACACAAAGCTGTCAACTGTTCTTTGGAAAGCACAAGAAACAATTACAG
AATGTTGATTTCTTCGTGATGAGCACCCACAAGTGGATCAGCAATGTCAAAACATGCGGAGTTGTTGTCT
TCAAAGATCTCAATAGTGCTCCATGTCCCCCAGCAATTTCTTTTGGTTGGGAACAAAACCTTTCAAAAAC
ACAATCAATTGCCAAGATCCGAGCAAGTTTTCAATGGTTGGGAATGCTAGACTCGTACATTTCATACATC
ACTCTGTCCAAGGCACTTAAAATCTTTCGCAAGTATGGAGAGGCACAGATGATTATGGCATCGGCAACTT
TGGAGAAGGGAATAGCAGATGTGTTGCATTTGAAACCAATGCTTCCCAAGAACTACAACGCAAGAGTCAT
CAACACAGTGGAGCTTGAAAACTCCCAATTTGAACCTATGGGTGATGTTTCCCAAATTCAGAATGCTTTC
CAAGATTATGGGATTTATGTCAGTGTAAAGAAATATGGCCAAGGATGTGCAGATGACACATCAGAGCAGT
ACATGGATACCAAAATTGCTGAAATTCAAAATGAGGAGGACGACCAATGTTCAACAGAAGTGTGCACAAG
AAATAGGAAAATCAGTGGTACAATGGATGCTTGTGTAAAAGCTAAGCAGAAATTCTACATTAGGATTTCT
TGCTGGTCTTTCAATAAGAAGGAAAACTTTGAATCATTGAAACTTGTTTTCAACAACAATCTGAAGCTAT
CCACATCAACCAACTGTGCACTTCGTCATCAGTTTCTGCATACATTTGAGTTGTATGAAAAGCTTTTTTC
AGTCCTCAAAACCAAGGGCTTCTTCTACCGTGGTGAAAGACTTAGGCATCACCCAATTTTCTACTATGCC
CATACTGCTGTTTTCTTCATCAACAAACTTGTTGTCAGTGGATACCTACCACCAATGCAAAGAATTGATC
CAAGACTTGAATCAGTTATGTCTGTTGGTGTGGATGAGATGTCCTGGGATGACATTCTGGAAGACAATTA
CGAATGGACTTCCATGTCTGATGAAGAGCATGAAAGGTATCTTTGGAAGATAAAAAGCTACCGTCAACAA
GTGAAGGATCTAATTCTAAATATGTTGGATGCTAATCCAGTGGTTCATCCCATTGCACAAGGAAGCTTCC
ACTGGGTTCTTCTTATGGGATTTGAGCATGAAAAGATTCATCTGGAAACTAGTGCTGTCATCATATCCCA
AGTACCAATTGATTTGATAAAGAAAAACCATCAGTTCAACTTCAGAACTTACTATGACGAAAAGTCAGAT
GTTGATTGCCCTGCAGATGCTCCTAGCAACACCCTTGTCAGGATTCCTGGGGGTGAAGTAACTATGGGGA
AGGACTTCTATGAGCAGGATCTGTATGGATGGGACAATGAGTTTGGAAATGAGAGGAAGACCTTAAAACC
TTTCACATCTAGCCAAATGCTTGTCTCTAATGCAGAATATCTTGAGTTTGTTCAGGCTGGAGGATATGAA
GAGAAAGGAAGGGAGTGGTGGTCAGAAGAAGGGTGGAGATATGTGAAGGATCTTGCTGTTTCAGGACCAA
GGTTTTGGATTGACAGAACTCACTACAGAGCTCTTTTGGATATCATCCCCATGCCTTGGGACTTTCCTGT
GGAGGTCAACAATCTGGAAGCTGATGCTTTCTGTAAATGGAAAAGCAGAAAAGTTGGAAAGAAGCTGAGA
CTGATCTCTCATGAAGAGTCCTTTCACATGCGACAGATTGCTAAGAAGCAAACCTCCAACTCAAATCTGA
ACAAGTATGCTTCCCCAACCCCGGTCAACTTGTATGGAGGTCAAATCAATGGAAAGAATGTTTATGACAT
CTCTGGAAATGTTTGGCGCCACAGTGTCTCAGTTCTCACAATTATGGAGGGATTCAAAACAGACCCATTC
TACAATGACTTCACTTTGCCAACAATTGATGGGTTCCATAATCATATTCTTGGAGGGTCTTGGATCTCCT
TGGGTAACTGCTCAAACCTAAATGCTAGGTATGGATTCAGAAGACACTTCTACCAGTATGCAGGCATCCG
ATATGTGTGCAGTGAAAATGACTACCATGACAAAGTTATGAGGATTTTCGATGGAGTCGCTATTGGCCAA
CAGATCACTGAACACTTCTCCAACTTCACAGATCCTGTCTTGGTGCAGAAGAAACCAATTCAAAACTGGC
CAGAGAAATTTGGACAAATGGCTGCAGAACATATCAACAAGGAGGCTGAGAATCTTTCTGGTAAAGTCAA
AGTCCTCTTTGCCCATGGTGGTGTTGGAAGATCTGTCTTGGAGATCATGAGGGGCTGTCAGGACCTTATC
ATTGACTATACTGACACAACTGCCAACAATCTTCAGGTCCTCGAGCATCTCCTTGAGCACAAGAAGATTC
AGTGGTATCAGCAAGTTGAAGGAAAGCTTGTTGAACACATGGAATTTAACCTGAAGGACTGGGAATCAAG
TGAGCTACTTCTGAAAGATGAAGGGAACTCTATATCTTACTGGCAGGCAGACTATACCAATTTGAGACCA
CAACTGGATGGATATGCAATCATTGTCACAGATTTTAGAATCAAAGAGACCGCTCAAGAGATTAAACATC
TTTCCTCAAAGTTAAACGAAGGAGGTTTGCTCATCATGGGCGGTATTGAAGAGGTAACTGGAAAAGGTAT
CATTACTGGGCGTTCTAGTCCAGTCACACAGAGGTGCTCTCTCTCTATCTTGGAAAAATACTTCAATGAA
ATCCCTTGTGATGAAGCACTAGAGAGTTACGCACACATCTACAAGGAAACAAGAAATAAGCATCAGTATG
CAATCTCAAACTTCTCAGTTTGGAGGAAGAAAATGGATCATGAAATAGATGATGACGAACTTATTGGTGA
GGTACAAAACTCCCTCTCCAGACCAGAAACAACTGCTCAGTACTATGAAGATCAGAGCATCTTGACATCT
TATGATCAATTTCACTTTGGAGAAGGGCTTCTTGGCATCAAAAACTTTCCTCAAAAGATGGCTGAAGTTT
GCATTGAAGCATGTCAGAAGTTCAAAACCAATTTTGATATTGCTCTGGATGCAGGCTGTGGACCAGGCCG
CACAGCAATGGAGCTTTGCAAAGTTTTTTCAAAGGTTGAGGCCTATGACTACTCCCAGAGTTTTGTAGAC
ATGATGCTTGAAAACAAAGCTCGCAAAGGTCTCAACAACCTGAAAGCCTATCAAGGAGACAGTCACATCC
AGAACCAGCTGACTACAGAGAAGTTTGACCTCATCTTCGGCTGCAACCTCATTGACAGGCTCCACACCCC
GATTGATTGGGTTAAACAGTCTCAGGCCATGTTAAGAGAAGGTGGTCTTCTCATCATTGCCTCTCCCTAC
ACTTGGAAGCCTGAGCACACACCTAATGACAAATGGCTTGGTGGATACCTCAAAGATGCAGAGAACCACT
TTACTGTTGATGGCCTGAGGGAAGCCGTGATGCCAGATTTGGTGCTTCTTGAAGAGAAGAAGGTTCCATT
TGTTATTCCAGATGCAGATGGAACCTTCCAGTACACATACAGTAACTGCACTATTTTTGGAGCTGCTTCC
AAACAAAACGTTTAAAAATCTTCATACTCTCAACTTGTAAAGGAAACCTATGTATCAAAATATAATAAAT
ATAATAACCACTCAACATGATTTGACGAACAAAATATGAGGCG

>Cfinmarchicus-GAXK01068260
GGGATTTTGAAACAATGAAATGTATCATATCTTTGAACAGCCACAACAGAAACACTTATGGCCGGAACAG
CATTAACGTGTTTTTTTTAAATCACAAAGGCTTATCATATTTTTCTTTTTTTTAAATCATTAAAAAACAT
TGAATTATTGGTTCTAAGAGAACATGTACTTCTTGGCTTTTTAAAAATATCCCAAATTATGTCTGGGCCT
TTTGTGAAACACAATTGGCAGCTTCACAAAGCCGGGTTATTTTGTGTGTGTGAAGAAAGGAATGTTTGCT
ATGAATGATAAGCAAACTTTGAACAGCCTCCAATTTTGTTTAACAAAAGGTCCAGAAAAAAGACAAGCCA
TTATATTCATATACATGTTGTGTGGTTATAGTTTTATTATATTTTGATATATAGGTTCCCTTTACAAAAT
TGAGAGTATTAAGCTTTTTAAAAGTTTTGCTTTGAAGCAGCTCCAAAAATAGTGCAGTTACTGTAGGTGT
ACTGGAACGTTCCATCTGCATCAGGGATAACAAATGGAACCTTCTTTTCCTCAAGAAGCACCAAATCTGG
CATCACAGCTTCCTTCAGGCCATCAACAGTGAAGTGGTTCTCTGCATCTTTGAGGTATCCTCCAAGCCAT
TTGTCATTAGGTGTGTGCTCAGGCTTCCAAGTGTAGGGAGAGGCGATGATGAGCAGACCACCTTCTCTTA
ACATGGCCTGAGACTGTTTAACCCAGTCAATCGGGGTGTGGAGCCTGTCAATGAGGTTGCAGCCAAAAAT
AAGGTCAAACTTCTCTGTAGTCAGCTGGTTCTGGATGTGACTGTCTCCTTGATAGGCTGTCAGGTTATCC
AGACCTTTGCGAGATTTGTTTTCAAGCATCATGTCCACAAAACTCTGGGAGTAGTCATAGGCCTCAACCT
TTGTAAAAACTTTGCAGAGCTCCATGGCTGTGCGGCCTGGTCCACAGCCAGCATCCAGAGCAACGTCAAA
ATTGGTTTTGAACTTTTGACAGGCTTCAATGCAAACTTCAGCCATCTTCTGAGGAAAGTTTTTGATGCCA
AGAAGCCCTTCTCCAAAGTGGAATTGGTCATAAGATGTCAAGATGCTCTGATCCTCATAGTACTGAGCAG
TTGTTTCTGGTCTTGAGACAGAGTTCTGTACCTCATCAATAAGTTCATCCTCATCTATTTCATGATCCAT
TTTCTTCCTCCAAATTGAGAAGTTTGAGATTGCATACTGGTGCTTATTTCTTGTTTCCTTGTAGATGTGA
GCATAGCTCTCAAGTGCTTCATCACAAGGGATTTCCTTGAAGTATTTTTCCAAGACTGAGAGAGAGTATC
TTTGTGCGACTGGACTAGAACGCCCAGTTATGATGCCTTTTCCAGTTACCTCTTCAATACCGCCCATGAT
TAGCAAGCCTCCTTCAATCAACTTTGAAGAAAGATGTTTTATTTCTTGAGCAGTATCTTTAATTCTGAAA
TCTGTGACAATGATTGCATATCCATCCAGCTGTGGTCTCAAGTTGGTGTAGTCTGCTTGCCAATAGGAGA
TAGAGTTTCCCTCATCTTTCAGAAGTCTTTCGCTTGACTCCCAGTCCTTCAGGTTAAATTCCATGTGTTC
AACCAGCTTTCCTTCAACTTGCTGATACCACTGAATCTTCTTATGCTCAAGTAGATGCTCCAACACCTGA
AGATTGTTGGCAGTAGTGTCAGTATAGTCAATGATAAGGTCCTGACAACCCCGCATGATCTCCAGGACAG
ATCTTCCAACACCGCCATGGGCAAAGAGGACTTTAACTTTGCCAGAAATATTCTGAGCCTCCTTGTTGAT
ATGCTCTGCAGCCATTTGTCCAAATTTCTCGGGCCAGTTCTGAATTGGCTTCTTCTGCATCAGAACAGGA
TCTGTGAAGTTGGAGAAGTGTTCAGTGATTTGTTGGCCAATAGCAACTCCATCAAAAATCCGCATAACTT
TTTCGTGGTAGTCATTTTCACTGCAGACATATCGGATGCCTGCATACTGGTAGAAGTGTCTTCTAAATCC
ATACCGAGCATTGAGGTTTGAGCAGTTGCCTAGGGAGATCCAAGAACCTCCAAGAATATGATTGTGGAAT
CCATCAATTGTTGGCAAAGTAAAGTCATTGTAGAATGGGTCAGTTTTGAATCCCTCCATAATTGTGAGAA
CAGAGACACTGTGACGCCAAACATTTCCAGAGATGTCATAGACATTCTTTCCATTGATTTGACCTCCATA
CAAGTTGACAGGGGTAGGGGAAGCATACTTGTTCAGATTTGAGTTGGAGGTTTGCTTCTTAGCAATCAGT
CGCATGTGAAAGGACTCTTCATGAGAGATCAGTCTCAGCTTCTTTCCAACTTGACTGCTTTTCCATTTAC
AGAAAGCATCAGCTTCCAGATTGTTGACCTCCACAGGAAAGTCCCAAGGCATAGGGATAATATCCAAAAG
TGCTCTGTAGTGAGTTCTGTCAATCCAAAACCTTGGTCCTGAAACGGCAAGATCCTGGACATATCTCCAC
CCTTCTTCTGACCACCACTCCCTTCCTTTCTCTTCATAACCTCCAGCCTGAACGAATTCCAGATACTCAG
CATTAGAGACAAGCATTTGGCTAGATGTGAAAGGTTTCAAAGTCTTCCTCTCATTTCCAAACTCATTGTC
CCAGCCATACAGGTCCTGCTCATAGAAGTCCTTTCCCATAGTTACTTCACCACCTGGAATCCTGACAAGG
GTGTTGCTTGGAGCATCTGCAGGGCACTCAACATCTGACTTTTCGTCATAGTAAGTTCTGAAGTTGAACT
GGTGGTTTTTCTTGATCAAATCAATTGGTACTTGGGAGATGATGACGGCACTAGTTTCCAGATGAATCTT
TTCATGCTCAAAGCCCATAAGAAGAACCCAATGGAAGCTTCCTTGTGCAATGGGATGAACCACTGGGTTA
GCATCCAACATATTAAGAATAAGATCCTTCACTTGTTGCCGGTAGCTTTTTATCTTCCAAAGATAGCTTT
CATGCTCTTCATCAGACATGGAAGTCCACTCGTAATTGTCTTCCAGAATGTCATCCCAGGACATCTCATC
AACACCAACAGACATAACGGACTCAAGTCTTGGATCAATTCTTTGCATTGGTGGAAGGTATCCACTGACA
ACAAGTTTGTTGATGAAGAAAACAGCAGTGTGGGCATAGTAGAAAATTGGGTGATGTCTGAGTCTTTCAC
CACGGTAGAAGAAGCCCTTGGTTTTGAGGACAGAAAAAAGCTTTTCATACATTTCAAAAGTATGCAGAAA
CTGATGGCGAAGTGCACTGTTGGTTGATGTGGACAGCTTAAGATTGTTGTTGAAAACAAGCTTCAAGGAT
TCAAAATTTTCCTTCTTATTGAAAGACCAACAAGAAATCCTGATGTAGAATTTCTGTTTAGCCTTTGTGC
AAACATCCACAGTACCACTGATTTTCCTTTTTCTTGTGCAAGTGTCTGTTGGGCATTGGTCGTCCTCCTC
ATTTTGGTTGCCATTAAAATGGGTATCCATGTACTGCTCAGTTGTGTTATCTGCACACCCTTGGCCATAT
TTCTTTACACTGACATAAATCCCATAATCTTGGAAAGCATTCTGTATTTGGGAAACATCACCCATCGGTT
CAAATTGGGCGTTTTCGAGTTCCACGATGTTGATAACTCTTGCATTATATGTTTTGGGAAGCATTGGTTT
CAAGTGCAACACATCCGCTATTCCCTTTTCCAAAGTGGCAGAAGCCATAATCATCTGTGCTTCTCCATAC
TTGCGAAAGATTTTAAGTGCTTTGGACAGAGTGATGTAGGAAATGTAGGAGTCAAGCATACCCAACCATT
GGAAACTTGCTCGGATCTTGGCAATTGATTGTGAATTTGAATGGTTGTGTTCCCAACCAAAAGAAATCGC
CGGGGGACATGGAGCACTATTGAGGTCCTTGAAGACGACAACTCCGCATGTTTTGACATTGCTGATCCAC
TTGTGTGTGCTCATCACAAAGAAATCAACATTCTGTAATTGCTTTTTGTGCTTTCCAAAGAACAATTGAC
AGCTTTGTGTTCCATCAACAACAAGAACGATGTTGTTATCCTTGCAGAATTTTGAAATTGGATCAAGAGA
TAGAACCCTGCCAGTCTGACTGGATACCTGATCGCAGAAGAGAACTGTAAACTCCTGAAGTGCATAAGCA
TCTTCCAAGGCTTCTACAATTACTGAAGGATCTTCCTCAAGGAGTGCATTGTGACCCCTTCCTGGTGTGA
TTTTCAACACTTTGTCGATATCTCCAGAACTCTTGTAGTAATCCATCAACTTCTGAGTGGCTCCATAAAC
AGGAGTCAGTTGAGCAAGATTCTTGTGGCCTTTCTCTCGGACAAGATGCTCAATGACAGACTTTATGCCA
AAAGTGCAATTAGGAACCAAAACAACATTCTCTGTTGCAAAGAAATCTTCGAGAACTTCATAGGTGTGGT
TGATAAGGGGTAGGCAAGCCTGGTCATAGAAAATGTCAGGATGGGTCTCAGCAAACCTCTTGAGTTTGAA
ACTGAGATCAAGAACATCATCGTAAGCTCTTCCGAAAGCAGCGTTGTTGAGGTAGTGCTTGTCATGACCC
TCATCAACTGCAATCAGATTATTCACATCCAAATCATCAGGAACATCATCAAAGATGGCAGAGTAAAGAT
CCTTTGGAATCAAACTCTTGATGTCTTCACAATTGCGGAAGGACCCAAACTTCTGTCTGGATTCTTTTCT
AAAGGGAACCTTCTGTATCGGAGGGAAAGCCAGTGATGGCTGCCGCGGAAGTGTGAGCGCCGGCATAGGC
ATACCTGCACTTTTTGTCGACTAGAACTTTCTATTGTAGAATTATTATCTTTGAAACGTATTGTAATGAT
ATACTATGAATAGATATAACTTTTTATATTTGTTAACTTTTAACTTTGAAAATAAAAGAATGTGCTTTCT
TTAATGCCCAATGCTCTGGATGTGCTTGGTTACAACAATTTCCTTGCTGGTTTCAATTCTTCTTATATGT
GAGTTCATTATTCAGTACCCAAAACTCAATTGATAGTACCTGGATGTCGCAGTCGGTTTTATACAGACAT
CTGTATACTCCAACCTGTTTTACTATCAGACACCCAATCGTGTTTTCTTGTGAACTTTTCTGTTGGTGGT
TTGTCTATTATGAAACCACAAATTTTAGGACATTTTG

>Tlongicornis-GGQN02147461
GATCAAGTCATTCCCCGACTTCCGTTGAACGCGCCATCTCGCCCACATAATGTCGAGCGGCGGGTTTTTC
TTGCGTTCAAAGATGCGCCGCTCTTATGTGCGGGCGTGCGCCTTGTTTGAGCCAGGGTACCGGAAGCCAC
TCGGAAGTTGCTCTTGTTCGGCAACCTCTGAGAAATTCAACGGTGTATCTCACCGACATTTCTCGTCTCT
CGCTGTTTCAGTGGGCGAGACCATATTTCCGGAGCATTTTCGTGATCTCGGCCAGAGGTCCGCTGTGCTC
GACGAGCAGGTCATGAGACCATTGCGCTCCGTTGTTGCAGACCGCTCTTTGCTTGGTGTGAAGACGGTGA
AGCTGGACGGTCAGAATGGCGAGCTGAAGAGGGAGGAGCTTCGGACTTATTTCCATGACACCTTCACTCT
ATACGAAAAGCTCCTCGGTGTCCTTCGTGATCCCGTCGCGTTCTACGTGAAGCACGAGCCTCTCCGCCAT
CCGTTGATTTTTTATGTCGGGCACACCTCCAGTTTCTATGTGAACAAGCTGGTGCTTGGAAAATTCATAC
CGGGATCTCGTCGTATTGATCCAGAGATTGAGATTCAAACTGCCGTGGGCGTGGACGAGATGACGTGGGA
TGACTTGGACTCGGGCTCTTACGCTTGGCCGAGCGGGGAAGAGGCTCGTGCGGATCCTGACAGAGCAAGG
GCGTTCCTACATCGGTTGCTGGAGCATCGCCACAAGGTGCGCGACTTGGTCGACGAACTTATCCAGTCAC
AGCCGATGACCTTGCCGATCCAGAAGGATTCATTCTGGTATATTTTACTCATGGGCATTGAGCATGAACG
CATTCACCTGGAAACGTCGTCTGTGATCATCCGGCAGGCACAGCTGAGTATGGTCTCACCTTCGCCACTT
TTTGAGACCTGTCCCCATGGCCGCAGGCACACCAGTGCCCAAAGCTTGGAACGTCGCAGTGTTGCCAAGA
ATGAGTTGTTGGAGGTGCCTGGTGGACCCACGCGAGTCGGTCGTTCCTGGAGTGATCCACAGGTGTACGG
TTGGGACAACGAGTTTGCCGAGCCCACTCGATTCCCCGAGGTGCGAAGTTTCCGTGCATCGAAGTTCCTG
GTCAGCAACGCTGAGTTTTACGAGTTCGTGCAAAGTGGTGGTTACACCGAGCCACGGTGGTGGAGTGACG
AGGGTTGGTCGTGGTGTTCAGGAACTGGGGTTCAGCATCCCAGGTTTTGGCGTCGAGCCGGAGATGCCTG
GAGCCTCCGCGCTCTCGCCAGCGAGGTGCCGATGCCCTGGGACTGGCCAGCCGAGGTGAATCAGCTGGAG
GGAGAGGCGTTCTGCAACTGGAAGGCCGAGCAGCTGGGCGTGCCACTGCGCCTCCCCACCGAGGAGGAGT
ACCTGCGTCTGCGGGACCTGTTGCCCACGGACCAGCAGACCTCGGCTCACGGTCCCGCGTGGGAACGGGG
AAGTCCTCCCGGCAACGTGAACCTGGAGGGTTGGAGTTCGGCGTGTCCCGTGGACTACTTCGTGGACGCA
AGCGGTTTCGGAGACATCGTCGGCAACGTGTGGCAGCACTCTGTGACGCCCAGAGACGGCTTCCCGGGGT
TCAAGACGCACCCACTCTACGAGGACTTCACCAATCCGAC

>Eserrulatus-GARW01003392
CGGTTGTATCACAAGGAGTCCATTCTCAGCACTATCCCAACTAACCGTGGCGTGTTAGTTAATTTAAACA
AATACAGGTTCGCCAACCCAATATGAATTGTGTCTACCGACGCACCGAAAGTCGTAAGGAAATTATTGTC
GTAAAACGTCTTCAAACAGTTCATCATCATCACTTTATGACTTACGTAGAGGGTTGATTTTTAAAAGTTC
TAATTTCCACTCGACTTCAACTCAAAATTAAAAATCATAAAAAATTGATTTGGTCGAAAAATAATCTACA
TAAATTGAATTAAAGTCTATTTGAGTTTGATTACGTTCTTTTGAAACGTCTGAAATCGAAATGTCGCAAC
CTCAAGCGACAATTGGGTCTTTTAGAGACAATCCTGACTTGAAAAAGCTGCTTTCGCCATCTCTCTACAA
GGACATCTTTGATGAATCGGACATTTTGTCGCCCGACATCGCGAAAATAACAGTCGATAACTCGGCAGCT
TTCCTCAATAATGGTGCCTTTGGAAGAGCCTATGACAAGGTACAAGATGTTGCCAACCAACTCCGTAAAT
TTGCCGACAACAATCCCGATGTTTTTTACGACCAGGTTTGTTTACCTTTGGTTCGTCATGCTTCAATGGT
TACCTCTAACTTTATGAGGAGCCCAAATGTGTTGCTGGTTCCCAACTGTACCATGGCTATGAAGTCAATC
TTGGAAACATTGGTAAAGCAGAAAAAGGGTCTCACGGCAGCATGCTTGGCACCTGTCTATGGTGCAACTC
AAAAGCTTTTGCAGTGTTTTAAGAATGAAGGATCCCTGAGTGACATTGTGGAGATTGTGCCAGGAGGAGA
GACCAACTCACTAACAGAAGAGAACCCTAGCGCCATCTACCAATCGTTGACGGAAGCTTTTTCGCGCCAA
AAGTTTGACATTCTTTTTTGCGACGAGACGTCCAGCCAATCTGGTAGAATCCTTCCCTTGGAAGTTGTTG
CAAAGTTCTGCAGACAAAACAATATCATACTGGTCGTTGATGGAACCCAAAGTTGTCAGTTGCTTTTGAG
CAAGAACATGCAAGACGTTCTTGATGAAGTAGACTACTTTGTCATGAGCACACACAAATGGCTGGGAAAC
ATAAAAACTTGTGGAATCGTAAGATACCGTGATGGAGTCCTACCTCCAGATCCACCTGGGATCTCTTTTG
GATGGGAACCAATCTCATCCAATGATGACTTATCAAGCGAAGAGGCCAAATCTAGATTTCTATGGATTGG
AATGCAAGATTCTTATATCGCATACATATCCTTGGCTGTAGCCATTAAGATTTTCTCCAGACATGGATCT
GATCAAGCAATCAAGTCGTCATCTCTCCTTTCCAAGGCATTGAGGAACATTGTCAATGTTGAGCCAATGC
TGGATGAAAATCCAGACAAGGTTCGAGTCATGAATATTTTCAAGCTGGAAAATTCCCAGCTCGAGCCTCT
TGCAAGTGTGCCCAAGATACAAAATGTCCTACAGGACTACGGCGTGTTTGCAAGTGTCAAAATGTTTGGC
AAGGATTGCGGGTCCTCTAACAAGGATGCTGTTTGCTCCATCAAGAACAAGTTCTACTTGAGGATCTCTT
GTTGGTCTTACAACACGGAAAGGGATTTTGAGACCTTGGCTTTTGCATTGACAAACAATTTGAGGCTGTC
TTTGGCTACAAGCGAGTCCCTGAAGACCCAGTTTTGTTTCATATTCGACATATATGACCAGCTTTTTAGT
GTTCTCGAGCCAAAAGCCTTTTTCATTCGGGCCGAGCCACTTAGACACCACTTGATTTTCTACTATGCAC
ACAGTGCTGTTTTCTACATCAACAAGCTGGTGGTTTCTGGTCATCTGCAAGAACGTATAAACGCCAGATT
GGAGTCTACCATGTCAGTTGGAGTTGATGAAATGTCATGGGACGACCTTCTAGAGGACAATTACGACTGG
TCCAAGATGAATGAGGAAGAACAAATCGTGTTCTTGGAATCTGTCAGAGATTACCGACAGAAAGTTCGAC
AACTTGTGCTGGATTTGCTCGACAAGCATCCAGTTAAACAACCTGTTGCTTATGATAGCATCCATTGGGT
TCTCATTATGGGAATGGAACATGAAAAGATTCATATGGAAACCAGTGCTGTAATTATAGCTCAAGTTCCA
ATTGAGTTGATCAAGTCAAGGCACAACTTCAAGTATGATACATACTACAATGAGGGTAAAGACCTCATCC
TGGATCCAAGTGAAGTACCTGAGAATTCTCTAGTGCAAATATCTGGGGGAAAAGTTTGCATGGGAAAAGA
TTATTTGGAGAAAGACATTTATGGATGGGACAATGAATTTGGACATGAAACAAGAGATCTTGAGCCTTTT
GAGGCCAGTCAGATGCTTGTTTCCAATGCTGAGTATCTTGAATTCATCAATGACGGAGCTTACACAGAGG
ATGGCAAGAAATGGTGGTCAGAGGAAGGCTGGAGGTTTGTAACTGATTTAAAAGTGGTTGCACCAAGGTT
TTGGGTAGGAAAAACTCATTACAGGGCCATGCTAAAAATCATCCCTATGCCATGGAATTTTCCTGTTGAA
GTCAACAACTTGGAAGCTGAAGCTTTTTGTAATTGGAAGAGTGAAAAATTAGGAAAGCCCCTGAGGATGA
TCTCATATGAAGAATCTTTTCACATGAGACAAATAGCAGAGAATGAGACAGCCAATCACAACTTGAACAA
GTTTGCTTCACCAACTCCAGTCAATTTGTATGGGGGAGAAATAGATGGCAAGAAAGTTTTTGACATCAGT
GGAAACATCTGGAGGCATAGTGTGTCTGTTCTCACAGTCATGGATGGGTTCAAAGTTGATCCCTTTTATG
ATGACTTCACTTTGCCAACAATTGATGGACGTCACAACCATCTTGTCGGTGGATCATGGGCTTCCTTAGG
AAACTGTGCCAACCTCAATGGCCGATATGGTTTCAGAAGGCACTTTTACCAGTTTGCTGGAATCAGATAT
GTTTGCAGCAGCAATGATTATCACAGCAAGGTTCCTAAAATCTTTGATGGGGCCTTGTTTGGACAACTTA
TCACTGAGAATTTCAAGGATTTGACAGAAGACCTCAAAGTTGATGAGAGGCCAATCAAGAATTGGCCACG
TGAATTTGGGCAACTCTCATCTAAAATCATCAACAATGAAGCCAAGGCATTGAAAAATAAGGAAAAAATC
AAGGTTATGGTTGCTCATGGAAGTGTTGGGCGGATCACTTTGGAGCTCCTGCGTAATTGCAAAAACCTTA
ACATCGATCACACTGACAGGACTGCCAATAGCCTCCAAGTCTTAGAAGCTCTTGTCAATGAATCAAAGGT
CCAGTGGTATCAGCAAATTGAAGGAGTTATTGAAGAGCCAATGGAATATCTCCTAAAAGAATCAGAGCAA
GGAGGGAAACTTCTGGAACCAAAGGGAAATGTGATCAACTATTGGCAGGCTGATTACAACAACATCAGGC
CTTTCTTGAACTCCTATGATGTCATTGTAGCTGACTTTAGATACAAAGATGCAGCAGACCATCTTGGAAA
AATATGTCAGAGGCTCAATGTTGGTGGACTTCTAATTTTGAGCAGCATTGATGACATTCGCAATGACTAT
GGTGGCCAAGAGCATGTTATGAGAATTCTTGAGAAGAGCTTTGAAAAGGTGGATACTAATTATCTCCCAC
AAAGTAGGTTTCCACATGCCTTCCAGCAGACTAGGAACAAGTTCCAATATGCAATTTCAAACCTTTCTGT
TTGGAAAAAGATTGGAGAAATTCAAGCTCCTGAAATTTCTGACTCTAAGGCAACTTTGCCATTGTGTGAA
GAGCAAGAGAAAGAAGAGGTTTACTATGAAAGTGAAGACATTCTTTTGTCTTATCACAAGTTTCATTTTG
GAAATGGGCTTCTCTCTCTCCAAAATTTCCCTCAAAGGATGGCAGAAATCTGCCTTGGAGCTTGCAGGCG
ATACAATGTTAGGATGGAGACTGCTTTGGATGCAGGCTGTGGCCCTGGTCGCACTGCATTGGAGCTTTCC
AATGTTTTCAAGAATGTTGAGGCATATGACTACTCCCAAGGTTTCATCGACATGATGGTGAAAGTGATGA
AAAAGAGAGAGATCAGTAACCTTAGAGCATTCCAAGGTGACAGTCACTTTCAGAATGAGATCTGCAAGTC
TCAAGAGTTTGACCTCATACATGGATGCAATCTGATTGACAGGCTAAACAACCCATCTGAGTGGATTTTA
CAATCTAAGAAAATGCTGAGATTGGGTGGCCTTTTGATTATCTCCTCACCCTACACCTGGCTGACAGATT
ACACGCCAATAGAAAACTGGATTGGTGGGTACAAAAAGAATGGCGAGAACTTCTACACAGTGGATGGACT
CAGGGAACTTCTTGCTCCTGAACTGATCCTATTGGAGACGCTACGTATCCCATTTGTCATCCCGGATGCT
GATGGTACTTACCAGTACATTTACAGCAACTGCACAATCTTTGGAGCCAAGGGATTGAGGGATGGTTCAA
GGCCAAGACTTCATTCTGAATCCAAAGGCTAAGAAACATGGGATGACAAAAGCCTTGCTTACAAATGAAC
ACATTAATATAGTAGCTCTGATCATGGAAAAGTTGAAAAAACAAACAATTATTGGAATTTAAGCTACTCT
AGTAAAATAACTGTAGACTTCTAAAGCAAGTAAATAAAGTCACATCATATTTTTCTAAAAACG

>Lmadurae-GFWO01072622
CTCCGCCATCACCAGCCCGAACACCTGCTTCGGCGCGCTGCTCGGGGTGCTCGCCGGAACCGGGTAGTAC
CCCCGCATGCTGTGCAGGTCACTCCGCGGGTCCAGCCCAAGCACGCTGCCCTCGCAGTACTTCATCTCGT
CCACGTCCTCGCCCTCCACGTACCGGATCCCGATGAACTGGAAGAAGTGCCGACGGAACGCGAACCGCGC
GTCCCGCGATGCCTCGTTCCCCGTGCTGATCCACGTGCCACCCTTCTGGTTCGAGTGCAGCCCCTCGAAC
GTCGGCATCGAGAAGTCGTCGTAGAACGGGTGCGTCGCATACCCCTTGTACGGGTACGTCGGCGTGCACG
TGTGCTGCCACAGGTTACCCTGCACATCGTACAGCTTGCCCTGCTTGAACACGTTCGCCGGGCAGCTCGA
CGCCCAGCCCTGCGTGAAGTTCACGTTGCCCGCCACCTTCACGTCAAAGTGGTTCTCGCACGCGATGTTC
TCGTCGTACAGGTGGAGCCACTCGGACTCCGTCGGCAGCCGGATCTTCTTCCCCGTCTTGAGCGACATCC
ACCGGCAGTACGCCGCCGCCTCCAGCTGGTTCGTCTCGCATGGCCAGTCCCACGGCAGCGGAATCTCCGC
CGTCACCACACGCAGCTTGAACGCCGGGTACTCAGCAGCAGAGGAGGAGTCCTCTCCGTTCTCCGGGGCG
ACCCAGAACCACGGGTGCTTAGGCTTCCGGTACGTCACCCAGCTCCAGCCCTCCTCGTCCCACAGCTCCC
GCCGCTCGTACCCTCCGTCCTTTATGAACTCCCAGAACGCCGCGTTCGTCACCAGGTACTTCGACGCCTT
CAGCGGCGCAACCTTTTGCGTCAGCTTGTCACTGTAGTCGCAGTCCCACCCGTACACCGGGTCGTCGTTC
TGCCGCCCGACCGACACCTCCCCGCCGGGGAACTCGATCAGCGCCTGGTCCGCCGCGATCTCCGACGCAC
CCGGCAGCCCCTTCGTCTGCTCGCACGGCGCCCAGAATGCCCACTTCTTCACCAGACGCATCGGCAGCTC
CCGCAGGTGCACTGTCGCCGTCTCGATGTGGATCCGCTCGTGCTCGCATCCCATCATCATCGTCCAGAAG
AAGCTGCTGTGGCTGTTCATCGTCGACGACGCGAAGTCCAGCGGCAGGCTCAGCTTGAACTCGCTGAACA
TCGCGTCGACACGCTCCCGCACCAGCGCGCGGTACCGCCACACCTCCTCCACCGACGG

>Aroyi-GHAJ01013792
AAATTAGAATTAAAGAACCCATGTATTCAAGAAAAAGCCCTTGAAATTTGTGTTTCTATGACATCATCAA
AAATGTATGCTCCAAAGTAAATTAGCTAAGTGGCCAACCTATACTTTTTAAATCTTGCATATATCAATGA
TTCAAGAAGGCGTTTTGATTTTATTTCAAGTCTCTCTTTATTCTCTTCACTCGTCAGATAGTTTCTAAAT
TTATGTACCCAAGTGTTTAAACCTTCGGGGGCTTGTTTCATAGAAGTTTAAACAGAGGAAATCCTGATTT
TCTACACAACGACATTGGGCAGTTTTAAAGGCGAAAAAGCGCAATAAAAACAGGTTTGAATTTTTTTATG
TTACTAAAAATGTTCACTTATGTCATATCTCTCATATCTAATAACATCCATAGTACAAAAAACGTTACAA
AAATATATTTCGGCGAATGGATTTTTCTAGAGGATCCCTTCCAATAAAGAACCAGGTAGGTAGGGTAGTA
TTAAACGTTTTCGAAAATTGGATCTCAAAATAACTAGCAACAGCTTGTATTGTTTTTTCTTATGCTGAGG
CTTTCCGGGACCATTTTAAACAGAAACTGGTCTCGTTAGGCGTGCGTTTGTCAAATATGAGCAGCTATAA
AAGTTTCTTGACCACGCGTCAAGTCAGCCATTTGCTTTTAAACACTATTAACGTCTGCAGTTCTTTGGGG
AAATCGATAAATATTTTTTTTCTCAATTCACGTTGATTTATCCGAAGAATGAATTCACTGACTCATCGTC
GCCACAGCAGAAAGGAAATTATTTTGGTCAAACGTCTTCAAATCGTTCGTCACTCTTCTTTTTTGTCAAA
AAAGATCTGATCTGGGTTCTGATATTGTCTTTGGTGCATCGAACATTTGTTTTAACGTAAAGCGTAGATT
TTGAGGTGAATTGAATTGGAATCATTATCATGTGCAAAACTAAATTCGGATCCTTCAGAGGAAGTCCAAA
TTTATCCAAATTGCTGCCCGAATTCATTTTTCGTGCCATTTTTGATGACGAAGACGCGCTGGCGTCCGAT
GATGCGTCAAAAATCAGTTTCGAAAGGAAGGGGGCTGCGTTTTTGAACAATGGGGCGTTCGGGCGAGCTT
ACGATCGCGTTCGAGAGCTGGCAAGAGACTTGAGAAACTTCGCGGAAATAAACCCCGACGTTTTCTATGA
TCAGATTTGTCTGGAATTGATCTGCCACACTTCTCAGATTGCTTCGGAATTTTTCTGCAGCAGAAATGTT
CTTCTCGTTCCCAATTGCTCGATTGGATTGAAATCCGTCTTGGAGTCTCTGGTGAGAAGTGAGAAATCCC
AGGTCGCTGCCTATCTCGCTCCCATTTACGGCGCCACTCAGAAGCTCTTGCACTGCTTCAAAGACGAAGG
TCAACTCCTTGACGTCCTTCAAATCGCCCCTGGCGGCGAAAAAAGCTCTTTAACAGAGGAAGACCCTCAA
ATTATCTTAGGAGAGCTCGTGAATGCTTACCGCAAGCAGAAATTCAATATTCTATTTTGCGATGAGACTG
CTAGTCAAAGTGGTCGCATTTTGCCTCTTGAAGTGGTCTCGCAGTTTTGTCGAAATCACGGTGTTATCTT
GGTTGTCGATGGAACTCAGAGCTGCCAGCTGTTGCTTGAGGAAAACAAACAAAAACTCCTTGATGAGGTC
TTTCAAACATGAATATCAAAAACAATATTAAAATTAGTCCTTCCGGAAGAAATGGCTGAATTTGGATCAA
TTTTCAGATTGACTATTTTGTGATGAGCACTCATAAATGGCTTTGCAATGTCAAAACTTGCGGCATCATC
AGGTTTCGCGAGGGAGTTTCGCCTCCTCATCCTCCTGCCATCTCATTTGGCTGGAACCTCGATTCGGGTC
CGAAAATCTCCGTTGAAGAGGCAAAATCGAGATTTCTTTGGATTGGAATGCTCGACTCTTACATATCATA
CATTACCTTGGGAAAAGCCCTTCAGATTTTCTCCAAGCATGGAAAATGTCAGGCTGTCGCAGCGTCAACT
TTGATGACAAAATGCTTCAAAAAAATTCTCAAGGTTCAACCAATGCTCGAGATGAAACCAGAGAAAATCC
GGATCATGAACATTTTTATGTTGGACAATCCTCAGTTTGAGTCTTTGGCTGACGTCACAAAAATTCAGAA
CGCAATGCAGGATTATGGCGTCTTTGTAAGTGTCAAAAAATTTGGCCGTGACTGTGGATCAAAGGAACTC
TGTAACAGAAAAGAAAAATTCTACTTACGAGTGTCAGCATGGTCTTATAATAATGAGGGGGATTTTGAAA
CGTTGGCTTTTACCCTCACCAACAATCTTCGATTGTCATCCACTACAACTGACGCAATGAAACTACAGTT
TCTTTTTGTGTACGACATGTATGAAAAACTCTTCTCCGTTCTAAAGCCCGATGCTTTCTTCATCCGAGCA
GAAAGATTACGACATCATCTGATCTTTTACTACGGACACACTGCTGCCTTCTACATCAACAAGTTAATCG
TCAGCTCCTACATCCGTGACAGAATCGATCCAAGACTTGAATCAACTTTATCAGTTGGCGTAGATGAGAT
GTCTTGGGACGACCTTCTTGAAGACAACTACGACTGGTCGCCTTTGACCCCAGTTCAGAAGGAAGAATAC
ATCGAGATCGTCAGAGACTATCGTCAGAAAGTCCGCCACTTGGTTTTGACTTTGCTTGATGACAACCCAG
TAAAAGGGCCCATTGTTCAAGGAAGTCTGCACTGGGTTCTGCTGATGGGAATGGAACATGAAAAAATTCA
TCTGGAAACTAGTGCTGTGATCGTCAGTCAGGTTCCCACCGATTTGATCAAGCAATGTCACGATTTTAAT
GTGCCTACTTACCTTGACAAACACCAACCTTTGTGCGACCAAAAGCCTGAAAATGTTCCCAAA

>Pannandalei-GHWV01056580
ATTACCAAACAACGTGTCCAATAAAGGTAATCGCCTCGGCGGGGCTCTGCCAAAGCAGATCACACAGGCT
GTTACGGTGCCGAACCGTCGTCACGTGCGAGAATATAGGTGATAGAACTACATATTTCTTTTAAATAGAA
ACACTTTTCAGGAGAAACCATGTAAATTTAGATAATGAAAAGATTGAAAATTGGGACAATTAACATGAAA
GCAGAAGGCCCATAGCCGTTGAGGGAAGACAAAATATCTTTGTGGTTTATGAATAATACCCCTCATCATA
TTTATTTCTGAATATTAATGCCATAACATCTAAAAATTCAACTCGGTCAAAGTTCGGTTTTGTGCTCAGA
CTTGCGTTGGTTTGGATCTTTGTTAGCGGCGCAGCGAAACCCAAGATTGTGGGCGCTCGAGTCGGGGGTG
TTCTGGGATCGCGCCTCGCATCGGTATCGGTAGCAATAATCCTTGTGGCACATGAAGCTGCCGCCCTTTT
TGACCCGATCCGTACCCGAGTGTGGTCCCGTGGGGTTGGTGGCCGGGTCCCGGCTGTGATGGACGGTCCA
CCAGTCCGCCGTCCACTCCCAAACGTTGCCAATTATGTTCTTAAGGCCGAAGGCATTGGCCGGAAAAGCG
TTTACCGGACAGGTCCCGGCGTATCCATCCTCCGCCGTGTTCTCCGTGGGGAAGGTGCCGGTCCACGTGT
TTGTGAGGAACTCGTCTTTGGGGTTCCACTTGTTCCCCCATGGGTAGAGCCGGTTCTCTTTGCCGGCTCG
ACACGCCATCTCCCATTCGGCCTCTGTGGGCAACCTTTTGCCTGCCCAATCGCAATAAGCGACAGCGTCG
TTCCAAGAGACATGTATGACGGGGTGATCCAGGCGAGATTCAATGTCAGAACCCGGACCTTCTGGGTGAC
GCCAGTCACAGCCTTCAACAGGCAGCCACCAGGGAGCATCTGCCACAGCCTGGCTGATGCTTTTCTTCAC
CGTGTCAGATATGTAATACTCGGCAACGAACGAGTTGCCAAACAATTCGGCTTCCGTGACGTAACCAGTC
TGGTCAACAAAGTACTGGAACTCGAGGTTGGACACCTCGTGGACGTCCATATAGAAGGAGTCCAGTGTTA
CCTGCCTTGCGGGCATTTCACCGTCGGCAGGGAATATCGGCTTGTCTGTTCCCATGGTGTAGGTTCCTCC
GTTAATCCTCACCATCTCGACAGTGCGTGGCATTCCTTTGAAGTCAAACTTAGTGTCATCACGATCATCT
CTGCTGTTATCAGATTGTGGCGAGGATGCCGATTTCTTTTCGTCGCCAGCGTCCCTGCTGGTGGCGCAGC
CGCAACCGGCTTCCTTCTTGCAAGTAGTCTCTTCTGGCTTAACGCCTGTCTGCGGGCCGGCGGCCAACAG
AAGCCAAGCGGCGATGAAGAAACTAGTGGCCCGCATAATGTAATAGTGTTTCGGTTGGCAAACAAAGAAA
AGACTGTTTGATTCCGATTTCTACTGATCACGGGACGCAAAACTAAATGGGCCGAAAGGCATCTCTTGTA
GAAGTGAATCAAGCAATTAGCTAGCTTGG

>Pnana-GCJT01021984
TTCAGACAACAATACAAGGGCATAATAATGAGACTAATGCTAGTCCTGATAATACATGCAGTGCAGGCTG
CACATGATCCCGATGATGAGATTGAGTCTGGATTTTGTACTGCAGAGTCCTGCGACGAAGACCAGGAGAT
GGCTTTCATAAAAGGAGGCATGTTCACCATGGGCACTGATTTGCCAATTTTTGTTGCTGATGGAGAAGCT
CCTGCCCGCAGAGTTGAAATATCGAGCTTCCTTATGGACAAATATGAGGTGTCAAATGCCAAGTTTGCAC
AGTTTGTTGCTCAGACAGGCTACAAAACGGAAGCAGAAAAGTTTGGAAATTCCTTTGTGATGGACAAGTA
CTTGCCTGAAAGCACCAAGGCCAAAATTGACCAGGCTGTGCAAGCTGCACCGTGGTGGTTGCCTGTTAAG
GGAGCTGATTGGCAGCACCCTGAAGGCCCAGATTCCAATATTGACTCACGTTTAGATCACCCAGTTGTGC
ATGTCTCTTGGAACGATGCTGTTGAGTTTTGTAAATGGGCCGGCGACAAGAGGCTGCCAACCGAGGCTGA
GTGGGAATTTGCTTGTCGGTCTGGCAAAGAAGATCGACTTTTCCCCTGGGGAAACAAATGGAAGCCCCAT
GATCAATTCAGAGCCAACACCTGGACTGGAAGCTTTCCAGACACCAACGATGAAGAAGATGGATTTCCTG
GCACTTGTCCTGTATCAAGATTCCCTGCAACAGAAGCAGGCCTTCACAACATGATTGGCAACGTGTGGGA
ATGGACCTCTGATTGGTGGACCATCCGACACAATGCACTGATTGTCCATCAGAACCCCACCGGCCCAGAG
ACCGGAAAGGACAAGGTTAAAAAGGGCGGCTCTTTCATGTGTCACAAAGATTATTGCTACAGATACAGGT
GTGCAGCCAGAAGCCAGAATACACCCGACTCGTCAGCTCACAACCTGGGATTTCGATGTGCCAAATCTTT
ACCGAAATGA

>Crogercresseyi-GAZX01021582
ATTTATATTTTTATAACATTAAATATTATTAATTTGATACTATATATTATATTATTTTTGTGTGTTTTAG
ATTAGGAAATCCTAAAAAGCATAAAATAATTATTAAAATGACTACAAACGACTTCAAGCTATGAAAATAA
AGTACTTCTATAAGTCTAAATGCATCACATCAGAGACACATCGGAATCCGAGGTTATGAGCAGAGGTATC
CTCAGTATTTTGACTGCGTGCCGCACATCGATAGCGATAGCAATGACTCTTGTGACACATAAAGGATCCC
CCTTTCTTCACCCTGGACTTCCCCCGCCAAACATCCGAGGTCCACTCCCAAACATTCCCTATCATATCAT
AGAGGCCATAGGCATTAGGAGGATAGAATCCTACGGGATTTGTAGAGGCATAGCCGTCCAAGGCATCGTT
TTGAGAGGGGAAGTCCCCTGTCCAGATGTTTGCAAGGGCTTGACCCTTGGGGCTCCATTTATTGCCCCAG
GGGAAAAGACGATCCTCCTTGCCAGAGCGGCAGGCGTATTCCCATTCTGCCTCGCTAGGAAGACGCTTCC
CTGCCCAATCGCAGTAGTGATTAGCATCGTTCCATGATACATGGACCACGGGATGATCCCCTTTAAAGTC
CGACCCTGGCCCTTCAGGCTCTCGCCAACTGGCGCCTGGCACTTTAAGCCACCATGGAGCAAGCTGCGCA
CTTTGACTCACGGAGGACTTCACCTCCGAAGATAGGAAATAACCCATGACAAAGGAGTTTCCATAGCCTT
CAGCCTCTGTTACATAGCCGGTGTCTCTTACAAAGGCCTCAAACTCCTCATTAGTGACTTGGGTGGGATC
CATGAGGAAGTCTGAGACAGAGGTCGGGGTTGAGGGACCTTCAAGGTCAGCCATGAATACGGGCGTATTC
GTTCCCTTGTTGAATGTCCCTCCGGCTATGAAAACAGGGCTTGTGAGGGAGCAACTCCCTTGGGAAGGGG
CACTTTCACTCAGCGAAGGACCTGAATGACAGCTTTGAGAACTAAGGGTTGGCGAAATCGCGGCAAGTAA
AATTATAAAGGCGGTGGGAACATGATGGAGTAACTGCATTTTGATGCGGACGAAGTAGATCAAGAATGAA
TTGCATTGGGTAAGTTGATACACGTGATAACTACATAGATGCTATGATGCGCATCAAATCCAAAGAAATA
TTTCATTTGTTATTGTTTTTATTTTGCTCAATTGAATTGTTATTGTTTATAAAAT

>Eaffinis-XM_023479055
TTGTTTCAGAAAATGCCAAGATGGTGAAACTAGTTTTATTACTCTTGACGGTTTGTGTTCCTTGTGTTCT
TTTCCAGGGTGAATCATGTCCAGCTGAACCTATCTCCAGTGGGAAAGATGAAAGTTGTGGATGCTCCAAG
AGCAGAGAGCACAGCGGAGATAAACCTGAGCCTCTCAAGGTTTCTGGAGAAAGGGTTCGAAAGAATGGTT
CTCCGGACCTTAGCAACATGGTCTTGATCAAATCCAACACTTTTACAATGGGAACAGATCAGCCGGTTTT
CCCTGCCGACGGAGAAATGCCGGGTCGGACAGTTCGTCTGGATTCTTACTACCTGGACATTCTAGAAGTT
TCCAATAATAATTTCGCGGATTTTGTTAAAGATACGAAGTACGTCACTGAAGCTGAGACTTTTGGGAACT
CATTCGTCGCGGATTTCTATTTGAGTGAAGAGGTGAAGGCTGGGATAAGTCAGGCGGTGGCTGGAGCTCC
CTGGTGGTTACCGGTAGATGGAGCTAACTGGAGACATCCTGAGGGGGCAGGATCCGATATCTCTACCAGA
GGAAATCATCCTGTCATCCATGTATCTTGGAATGATGCTGTGCAGTACTGCGCATGGGCCGGTAAGCGTC
TGCCTACAGAGGCTGAATGGGAGATGGGTTGCAAGAACGGAAAGAAAACCCGTCTCTTCCCTTGGGGAAA
CAAGTGGAGGCCAAAGGATCAGTTTTACGCCAATACCTGGACCGGCGAGTTTCCGGTCGAGGATACCGGC
GAGGACGGATTTGCCGGAACCTCGCCGGTGGAGTCCTTTCCAGTGATGGAGAACGGATTAAAGAACATGA
TCGGGAATGTGTGGGAGTGGACGTCAGACTGGTGGGAGACCCAGCACAGCGCAGAGGCTGCAGTCAACCC
GACCGGTCCTCGAGCTGGGACTGATAAAGTGAAGAAAGGAGGAAGTTTTATGTGCCATGAAAGTTATTGT
TACAGATACCGTTGTGATGCTAGATCTCAGAATACTCCGGACTCGAGTGCGCACAATCTAGGGTTTAGAT
GTGCAGCAGATTTTGTTACTTCTTCACCTTAAATCCAGTGTTATGTTAAAAAATAATTTTTTTTAGATAT
TTAGTTTTTTACACATTTTTTTACCATTTTGATTTAACTTTTTAGTATTTTCAGTAATATACTGTGGTCA
AACAAAACAAATTGAATTTAAACTCAAATTAGGATCACATTTTTATGAGCCTTCAACCTTAGTTAATTCT
TATGCTACCTGTGATATTAAATAGTTAAACTTGCATATATTTTATACTTGTATACTGCAATCAATATAAT
TTATGTTATATTCTAAAATGATAAATCTATAATTTAAAGTTGATCACCTCTTGATTCACTAATCCAACCT
TGATCAACTGTTAAAACATTTGCTTTGAAAGCTTTTCCTACAAATGCAACTTTCAAGCACTTATTATGGG
TTACATCTATATATCATTTTCCTCATTTTGCCTTTATTTAGAAGTACCCCCCAAATCATGAAGAAATTTA
GTCTACCACGATACTGTTTGATACATGTTTAAACCTCTATTTTAATATGAAAACAAATATAGATGCTCGT
GATTTTAA

>Tcalifornicus-TRY67137
>TRY67137.1 hypothetical protein TCAL_11441 [Tigriopus californicus]
MSKLILCGFILCLLSFNGINSTSHTCSKNPEDTSACSQDGESESGCGCQKNRETDSSSRVDVNENQLEPE
ASEADSSSANFDADFPRTNQMILVEGGTYTMGTDVPIFVADGEAPARRVELPDFYMDMHEVSNAEFEVFV
EDTEYKTEAESFGDSFAMDLFLSQATKSKISQAVKDAPWWLPVKGANWRHPEGPDSNIENRMNHPVIHVS
WNDAKAYCEWAGKRLPTEAEWEYACRAGKDDRLFPWGNKWNPGGKYYGNIWTGSFPNENTGEDGYRTTNP
VTEFPPNAFELFNMVGNVWEWTSDWWTIRHSPLVVHSNPQGPKNGKDKVKKGGSFMCHKDYCYRYRCAAR
SQNTPDSSAQNLGFRCAADKKKLPSYLEHIEL

>Lsalmonis-JP311573
GGGATAAAGTTTTAGAACTGACGTATTCCCTTTTATTATTCTCTAATATTGAAAAAGAAGGTCTTAAATA
TTTTATAATTTATCTATATTTCAACATTAAGTTTAGCAGAGTTCATTACGTCACGTCTTCTTAGGTTTTG
TGTGAGAGGCACATCGAAACCCTAAATTATGAGCAGATGAATCTTTCGTATTTTGACTTCGAGCCGCACA
TCTATAACGATAGCAATGATTTTTATGACACATGAAAGATCCCCCTTTCTTAACCATTTGTTCGCCTCTA
AAACTATCTCCCGTCCATTCCCAAGCATTACCAATCATATCGTAGAGTCCATATGCATTAGGAGGAAACT
TTCCTACAGGATTTGTTCCGGCATATCCATCCGCTTCATCATTTTTCGTTGGAAATTCTCCAGTCCATAT
ATTGGCCCAAATTTTATCATTTGGATTCCATTTATTTCCCCACGGAAATAGTCGATCTTCTTTTCCGGCA
CGACACGCATATTCCCACTCTGCCTCTGTTGGAAGACGTTTAGAGGACCACTCACAGTATTTAACGGCAT
CGTTCCAGGAAACATGCAAAACAGGGTGATCCATTCGATTTTGAATAGAACTATCAGGTCCTTCAGGATG
TTTCCAATCAGCACGGTCCACTTGAAGCCACCAAGGAGCTAACTGAACTCCTAAAGCGACTTTGGATCGC
ACTTCTGGTGAAAGAAAATATTCCATAACAAAGGATTGTCCAAAGATTTCTGCTTCAGTGACATAATCAT
TGGCTACCACAAAGGACTCAAACTCTGCATTCGTCACTTCATACGCATCCATGTAAAAGTCAGTAACGAA
GGTTCTTTCACTCGGCCCTTCTCCATCTGCTGGGAAAACAGGCTTCTTTGTTCCTTTATTGAAGTATCCG
CCGGTGATATGGACCATGTTGGATGCAGGACGGAGTTGGCATGAACCATTGGAGTCGGGAGAGAGATGAA
ATCCTTGGAGAGACTCGCAGGATTCACTCAAGGAGTATTTGAAGGTAAGGAATAGGATGAAAAAAATCAT
CAGAAGCAAATCCATATTCTGATATTTAATAAATAATATTATATTCAAACAATAAATAATAAACTGAACA
AATCAAAAATACTCTCAATCCGGCTCTCATAAGGAGGATTCAAGACTCCCCAAGAGTTGTATATGCTGAC
AACAAAAGTATAAGAGTAGAATTGCATTAAAAACATGATCCTCTCACAAA

>Tjaponicus-GCHA01031418
ATGGGCAAAATTGTGATGTGCGTCTTTTTGCTGTGTCTCTTGGCCTTTCAAGGCATCGATTCGACACCTG
AAATGTGTTCCAATAATCCTGAAGACAATGGAGCATCATGTTCTCAAGGCGAAAGCGATTGCGGTTGCCA
AAAAAACCGTCAGAGGGACTCGTCGAATCGCGTAGACGTAAATGAGAACCAATATGAGCCCGAGGCCTCT
GAGGCTGATTCAAGTTCGGCTAACTTTGACGCTGATTTTCCTCGCACCAATCAGATGATCTTGGTGGAAG
GAGGAACTTACACGATGGGAACGGATGTGCCCATTTTTGTGGCCGATGGAGAAGCTCCGGCTCGTCGAGT
GGAGTTGCCCGATTTTTATATGGACATGCATGAGGTCTCCAATGCCGAATTCGAAGTGTTTGTCGAGGAT
ACCGGTTATAAAACCGAGGCCGAATCCTTTGGCGATTCCTTTGCCATGGACTTGTTCTTGAGCGAGGCAA
CGAAATCGAAAATCTCTCAAGCAGTCAAAGACGCACCATGGTGGTTGCCGGTAAAAGGAGCCGATTGGCG
TCATCCCGAGGGGCCCGATTCTGATATCGATAACCGAATGGACCATCCGGTCATCCACGTGTCATGGAAC
GACGCCAAAGCCTATTGCGAATGGGCAGGTAAACGATTGCCCACAGAGGCAGAATGGGAATACGCTTGTC
GAGCAGGTAAAGAAGATCGTTTGTTTCCTTGGGGTAATAAATGGAACCCCGGAGGGAAACCCCATGGAAA
CATTTGGACGGGTACCTTTCCGAATGAAAATACTGGCGAAGATGGATACCGGACCACGAATCCAGTGACA
GAGTTTCCCCCCAATGCATTTGAGCTCTTTAATATGGTGGGCAATGTTTGGGAGTGGACCTCGGATTGGT
GGACCATTCGCCATTCTCCTTTGGTGGTCCACAATAACCCACAAGGTCCGAAAACCGGCACGGACAAGGT
CAAGAAAGGCGGTTCGTTCATGTGTCATAAAGACTATTGCTATCGATATCGATGTGCAGCTCGAAGTCAA
AACACCCCTGATTCTTCCGCTCAAAACTTGGGCTTCCGTTGCGCGGCTGATAAGAAGAAACTTCCGTCTT
ATCTTGAACATATCGAGTTGTAG

>Pxiphias-GFCI01510798
TTCCGATCTTTTTTTTTTAATAAAATTTGTATATTTTCCATAAATAAAATAAAAAAGTTTATAACACAAG
TTGATCTGGGCTGGTTGTGTGCCCAGGGGATCATTTTAGAACCCTATTGTAAATGTACCCATTTCTATAC
TTCCTGCTTATATCTTGTATTCACTTCTACTCTGAGGAAAAGCGAATATAACTATGAATTGTAGTTGCCC
AAGATCACAGCCCTTCAATGTACATTTGTGGAAGACAATGTAAACAAAATAAATAACAATGATAAATCTT
TGTATAAAATGCATAAAAGTACAAAAATGCTACACAAAAGCTCTACAGTTGTAAATAATCAGGTAATGCG
TCAGCGGCGCAACGAAATCCCAGATTGTGAGCGCTGGAATCCGGAGTGTTTTGACTTCGAGCTGCGCAGC
GATAGCGGTAACAGTAGCTTTTGTGACACATGAAACTTCCGCCCTTTTTCACCTTATCTGTGCCTGATTT
GGGCCCCTGTGGCGATATTACAGCATTCGGCGAGTGGTCTATTGCCCACCAGTCGCTCACCCACTCCCAA
ACATTGCCGATCATATTTTTAGTTCCGAACTTGCTCTCCGGATAAGCCGTAACTGGAGCCGTCCCTTCAT
AGCCGTCTTCTCTGGTATTTTTGTTAGGAAATTCACCATTCCACGTATTCACCAGATCCGGCAGCCATTT
ATTCCCCCAAGGAAATAACCTTTCCGCCTTTCCCGCCCGGCAAGCCATTTCATGCTCAGCTTCAGTGGGG
AGCCTCTTGCCCACCCACGCGCAGTAGGCCACGGCGTCGTTCCAGCTCACGTGCACCGCGGGGTGCTCGA
GTCGAGTCGAGATGTCACTATCCGGACCCTCTGGATGTTTCCAGTCCGCATTGTCGACGGGCAGCCACCA
GGGCGAGGCCTGCACCGCCTGGCTAATCTTGGCCAATGTGGCCGAGCTCAGGAAGTATTCGGGAACGAAG
GAGTTGCCGAATTTCTCCGCTTCCGTCACATAACCGGTTTGATCCACAAACAACCCGAACTCGTTGTTGG
ACACTTCGTGGACGTCCAAGTAATAATCGGACA

>Rgigas-GIVD01060690
CCAAGCTATTATTGCTTGATTCACTTCTACAAGAGAGATATGTAATAAAGCATATACTTGCTATTCACAA
TTTCAAGAGATTAATAGGGATACATAATGTTGACTAATTCCCTTCTGTACATGGTTGTGATTTTTGCCAC
CACATCAATATCATCGGATTGCCCTGAAGGTATAAGTGATATTAAATCCTGTGGTTGCTCTACTAGTAGG
GATCAGACTGCCTCCCATCGATACAGCGAAGAAGCAAATTCACCAATTGTAGATATTGAGAAATTCTCTC
GAACAAACGACATGAGGAAAGTAGAAGGAGGAACATTCACTATGGGGACAAATAAGCCAGTGTTTGTAGC
TGACATGGAACACCCTGCAAGGAAGGTTAAAGTCAACAAGTTCTACATGGATATCCATGAGGTGTCCAAT
AATGAATTTGGTCTTTTTGTGGCGGACACTAAACATATAACTGAAGCTGAGAACTTTGGAAACTCATTTG
TTCCTGAATTCTTCCTTTCCCAAGAGACTAAAGACAACATATCTCAGGCTGTTGCAGCTGCAGCCTGGTG
GCTACCTGTAGAAGGAGCTGACTGGAGACACCCTGAGGGTCTGGACTCCAACATAATTGACAGAGGGGAT
CATCCGGTTATTCATGTTTCTTGGAACGATGCTGTTGCCTACTGTAAATGGGCAGGCAAAAGATTACCAA
CGGAAGCAGAGTGGGAAAATACTTGTAGGGCAGGCAAAGAAGACAGGCTTTTCCCATGGGGCAATAAATG
GAAGCCTGGAGATCAGTTTTATGCGAACACGTGGACAGGGGTATTCCCTGATGAGAATACTAAGGAAGAT
GGCTGGAGTAGTACCAACCCTGTCACAAGTTTTCCTTCCTCTAAACTGGGTCATAAGAACATGATAGGTA
ATGTTTGGGAATGGACTCAGGACTGGTGGACAGGAGGACCAGGAGGTGAAAATGTAGATAAGGTTAAGAA
AGGTGGAAGTTTCATGTGTCATATTGACCACTGCTACAGATACAGATGTGCAGCAAGGTCTCAAAACACT
CCGGATTCCAGTGCCCACAATCTTGGCTTCAGATGTGCGGCAGATTCCTTACCTGACCACCTACAACAGT
GATCCTGAACCTAATTATTA

>Gpulex-GHCO01130275
CATGCTTATCAACTAAAACAAAATAAAGACGTTGAGGAGAGCCCTCAGCACTAAAACCATCCTGATACAG
GAAAATGACAATTTAAAGAATGAAATTCTTTGCTATTTTACTCAAACTTATGAGCTATACGAGAAACTGT
TCGATTTACTTGGCTCAGATGAGGCATTCTATATCAAAGCAGAACCCCTCCGACATCCTCTGATCTTTTA
TTTCGGCCACACCGCAACTCTTTATGTAAATAAATTTATTGATCATGGCCTTGCTAAATAGAGAATCAAT
GAAAGATATGAGAAAATGTTTGCAGTTGGTGTTGATGAAATGGACTGGGATGATCTCTAATCAAGCCACT
ATGACTGGCCCTCAGTCAATGAAACGAGAGATTTTCGGCAAAAAGTCAAAGCAATGGTTTTGAAAGTAAT
TAATGGCTCGAACACAACACGAATAGACAATTGGTTGGCTGATATGTGGGTAGTGTTAATGGGAATAGAG
CATGAGAGAATACATCTGGAGACTTCGGCGGTTATCATCAGAAGAGTTCCTCTGCCTATGATCAGTTTTG
TTGAAGACTTTCTTGAATGTGAGTATAAGAAGACCAAAATTGAAGATATTCCTTTAAACAAATTTGTGAA
CGTCCCAAGTGAGAAAATCGATTGGAAGCATCAAAAATAGAATATTAAAGCTTATGGTTGGGATTGCTAG
TTTGGTGAAAAATTGTTTGATGTGACAACTCACTCAGCCAGCTAGATGTTGGTGTCCAATGGAGAATTTT
TTCAATTTGTGAAGGAAGAAGGCTATCAAAGGCCAGAGTTGTGGACAGAAGAGGGTATAAGATGGATATT
ATCTATGAAACCTACAATGCCTCCTTTCTGGAGTAAGGCAGGTGATCATTATCATCTCAGAACTATCACC
AAAATTATAGACATGCCTTGGGATTGGCCTGTTGAGGTCAACAATCTTGAAGCTAGAGCATTTTGTAAAT
GGAAATCGCTAAAGACAGGCAAGTACATAAGACTTCCCACTGAAGGAGAGTACTATGCTATGCGAGGGAG
TTTAAAGGCGGACCAGCCAGATTGGGAGTATCAATCAGTAGGTAATATTAATTTGGAGTATTGGATGTCT
CCCAATCCTGTGAATATGTTCAAGAGCGGAGATTTTTATGACATTGTGGGTAATGTATGGCAGCATACAA
TAACCCCAATTTACCCCTTTTAGAAATACTAGATTCACCCTATGTATGAGGACTTTAGTTCTCCAACTTT
TGACGAGCGTCATGATTTGATCAAGGGTGGCAGCTTTATCAGCACTGGAAATGAGGCCTTGTATCATGCT
AGGTATGCCTTTAGGAGGCACTTTTATCAGTTTGCAGGCTTTAGATATATTTAAACTGATCTTGAGATGG
AAGTAGACTTGCATCAGAGAAACATCATCAACGATGCCAATGTTGAAAAATGTCTTAAAGCTCATTATTT
AAATGATACTTCTTACGTACTAGAATTCATTCAGAAAATCAAATCTAAAATAGGTAACAAACAGATGACC
TAAAGGGTACTTACAATTGGTTGCTCAGTAGGGCGAATTCCTTTGGAATTGGGCAAGGTATTTAATGAAT
CAATTGGTGTGGATTATACCACGAGATATTTCCAAATGTCAGCACGACTCAAAGAGAAGGGGTTTTTAAA
ATTTAAAGATATTGATATTGAGTTGTCAAAACTAAACATAAAGATAGATAATGTTCAATTTCTACAGATG
AACCCAGAGAATCCTGATTAAAAAAAAATAGGGTTCTTCAGTTGGATCATCATCGATGGGTTTTCTATTC
GCAAAGATAGTTTGACCTTGGTCCTGAGTAAAATAATAAAGCTAGCCAATTCTAGCGCTATTATTGTAGT
GCTAAATGCTGAGGGCGTCAATTGGCTTTAAATATAAGAAATCAAGAGGGTATTAGGAAAAGCCTCTAAC
GAGGAAGTATTAATTGGGTAATAGTTGACTTTAAAAGCGAGTCATTCCGACCAGCACTATCTCCCCGACT
ATAATAGAAACATTAATTTCAAG

>Csapidus-evg113627
CCGTGATAAGATATAGTGCCAAGGACATAACAGTTGTAGTGCTAACCGAATTGTCAATGCCTTTTTTTGTTTATTGTTTT
TTTACTCTACCTATGTAGGATTTGAAGAGAACCATCATGAATGTCTGGCAGATACTGACAACTGTATTGTTTCTGCTGAG
TATTGGTGGAGGTTCAGAACAGTGCACAAATTCTGAGGATGGAACAGCCAAGGCTGGTGACTCTTGTGGATGTGGTGCTA
CCAGTAGAAAGATATCAGCAGCTTCAGTGGATTCAACAAAAACCTCCTCGATGGAAGTAGAAAGTAATGAAGAATCCCCG
AGTCATAAGTATAGTGAAGAGGCTAATGTAAACCAAGGTCTACCTCGCACAAATCAAATGGTTCATATTCCTGGAGGCAA
GTTTGTGATGGGCACAAATGATCCAGTGTTCACAGCCGATGGGGAGCAGCCAGCAAGATGGGTGGAAATAGATGGTTTCT
ACATGGATGTTTATGAAGTTTCAAATGCAGAATTTCAGTTGTTTGTGCTGGCAAATAACTATGTTACAGAGGCAGAAAAG
TTTGGTGATTCATTTGTCCTTGATGGAGAATTATCAGAAGAAATCAGATCCACTCTTCAGAATGCTGTTGCTGCTGCTCC
TTGGTGGGTCCCAGTCAAAGGGGCTGACTGGAGGCATCCTGAAGGACCAGATTCAGACATTTCTGAACGGATGGATCACC
CTGTTGTGCATGTATCATGGAATGATGCTGTTGCTTATTGCAAATGGATGAAAAAGCGCCTTCCTACAGAAGCTGAGTGG
GAGCGTGCATGTCGGGCTGGAAAGCAAGATAGATTGTTTCCTTGGGGAAATAAGCTTACTCCAAATGAAAAACACAGAGC
AAACATTTGGCAAGGAAATTTCCCAACTACAAACACAGGGGAAGATGGATACCTTGGTCGTTGTCCAGTCACTGCCTTCC
CCATTAATGGTTATGGCCTGCACAACATAGTGGGCAATGTCTGGGAGTGGACAGCTGATTGGTGGCGTGTGAATCACTCA
CCAAGCTTGCAGAAGAATCCAGTGGGACCACAAACTGGAACTGACAAGGTGAAGAAGGGTGGCTCTTACATGTGCACAAA
GGAATATTGCTACAGATACAGATGTGCTGCCAGGAGCCAGAACACTCCTGACAGCTCTGCTGGAAATTTAGGCTTTCGAT
GTGCTGCTTCTAGTCTTCCTGAATATCTTTATGATAAAGAATAAAGGTAACCTTAAATGCAATATATTTGATTCAAGAAA
CAGTATTTTGTATTGACTGTCATTATGTGAGAAAATTTCATCTTAATCTTTTAGCGTAGATCTTAAATTGTATATATTAT
TTAGTGATATTGAATATAACTGTGAATAATAAATTTACCAGGGCTCCCTTTCTTGATCTTAAGGATTTATATAAGTTCAG
TATTTGATTGGTTTTTAAA

>Glateralis-contig_344214
TGTAGCAGTACTCCTTTGTGCACATGTAAGAACCACCCTTCTTCACCTTGTCTGTTCCAGTTGATGGACCCATTGGATTC
TTCTGCAAGCTTGGAGAGTGACTCACATGCCACCAATCAGCTGTCCATTCCCAGACATTACCCACTATGTTATGCAGTCC
ATAGCCATTGGGTGGAAAGGCAGTAACTGGACAGCGGCCAAAGTACCCATCTTTTCCTGTGTCTGAGTTAGGGAAATTTC
CCTGCCAAATGTTGGCTCTGTATTTTTCATTAGGTGTGAACTTATTCCCCCAAGGAAATAATCTTTCCTGTTTTCCAGCC
CGACAGGCACGTTCCCACTCTGCTTCTGTGGGAAGTCTTTTCTTCATCCATTTGCAGTAAGAAACTGCATCATTCCATGA
CACATGAACAACAGGATGGTCCATGCGATCAGAAATGTTTGAGTCTGGTCCTTCAGGATGCTTCCAATCAGCTCCCTTGC
ATGGAACCCACCAAGGAGCAGCAGCAACAGCATTTTGAATAGTTGATTTGACGTCTTCTGATAGCTCTCTATCAAGAACA
AAAGAATCACCAAACTTTTCTGCCTCAGTAACGTAGTCATTTCCTAAGACAAACATCCGAAATTCTGCATTTGAGACTTC
ATAAATATCCAAGTAGAAATCCTCTATTTCAACCAATCTTGCTGGTTGTTCTCCATCAGCAGCGAACACTGGGTCATTTG
TGCCCATTATAAAATTGCCTCCAGGGATCGGAAGAGCACACGTC

>Gfossarum-GHCY01373658
CTTACCAAGAGAATTCCTGGATAAAACACAAAATGGCTACAACCGTACCCAGCAATCGATCTAACAATTC
TGCGGAGATTTGGACCGCCAAGCCGCCGGTTTACGGTATTTGTCCCGGTGTTGAGTCGAATGGGATTATC
AGATCGCTGCCAGAAGTTAACTTAAACACCACTCGTAAAGAACTGCTCGACTATTTTGACAATACTTGGA
CGTTAACGGAAGTGTTATTCGATGGTCTGAGCGATGAGCAAGCATTTTATCGCCGTCCCTACCACCGATT
GCGTCACCCATTGATATTTTATTACGCGCATCCAGCCGTTTTTTATGTCAATAAACTGCGTGTAGCCGGT
GTAATCGATCGACCGATAAAACCAGAATTTGAGCAACTATTTGAAGTTGGTGTCGATGAAATGCGCTGGG
ATGATTTGCATGAGGGCATTCCATATAGATGGCCGTCAACGAGCAAAGTACGACAGTATCGTGCCGACGT
CTACCGCCTTGTGTGTGATGTTATCCAAACGCATCCGTTGCTTGATCAAGCACACATACCAATTACTATG
GATAAACCAATGTGGGCGCTGGTGATGAGTTTTGAACATGAGCGTATTCATTTGGAGACTTCTTCGGTGT
TGATACGCGAATTACCCATCGAGTTTGTACGTCCTCCCGCAGCATGGCCGAAAATAATTCTAGGGCAGGC
GGATCGACACAGTAACAAAAATGTTATGATCACGTTGAACAAATCGGTAGTGACACTCGGCAAGCAGGTT
GATTGGGCGAGCTTCGGCTGGGATAATGAATATGGCAGCGAAGAACGGGTAGTGAGTCCGTTTAGTGCCA
GCGCTATGCTGATCAGCAACGGCGAGTTTTATGAGTTTGTAATTGCAGGTGGCTATACACAAGAACGTTA
TTGGTCGCATGATGGCTGGGCTTGGCGTGGTTTCCGAAATATCAAAGCGCCGTCCTTCTGGGTATTAAAA
GGCCCCGCTGGACTACATGAATATCAACTACGAACAACGTTCGAAATTTGTCCAATGCAATGGAATTTTC
CGGTTTGCGTCAATTTCCACGAGGCAAAAGCCTATTGCGCATGGCGTTCGGAACGAGATAAAAGTGCGCT
GCCCTATCGACTGTTGACTGAAGCCGAGCATCACGCACTACGCGACAACAATGATCATGTGTGGAATAAT
AATTTGCACCACGGTAGTGAGACAGAGGTCACTCATATGCCAGTAAATAGCAAGGGCTTTTACGACGTAT
TCGGTAATGTTTGGCAATGGTGTGAAGATCATTTCCATCCATTGGCTGGTAGTGTGCCGCATCGCTATTA
TGATGATTTCAGTGTGCCCTGTTATGATGGGCAGCATCGTATGATCCTGGGTGGATCGTTTATCAGCACT
GGTGACGAAGCGAGTATGTGGGCGCGGTTTCAGTTTCGGCCACATTTTATGCAACACGCTGGTTTCCGCA
TCGTGTGTAGCGCGGATGGTGACGCTACGTGTGACGCTAAACGGATTGACAATAGAGGCACCTTTGAAAC
CCAGGAAATTGTCAATCGTTATCTGATGATGCATTGGGGCAAGGAAAGTGAACGCATGGGACATCATCCC
ACTACGCAAGCAGGCTTCCCGCAGGTGGTTGAGTTGCCAGTCGCTTGTGCTGAACTTGTAAAACGCTTTA
TCAACGGCGCTGACCGTGCATTGGACTTAGGCTGTGCTGTTGGACGTACATCTTTCGAGTTAGCACGCGA
CTTTAAGGAGGTGGTTGGTATCGATGACAGCCATCATTTTATTAGCGCCGCCCGTCATCTGCAACAGTCC
GGTACACTGAACTACGAGCGTAAAGAGCAGGAAATGCAGACAACAACGCTGACAGCGATAGTTGACCCAT
CCATTGACCGTCACCGGCTACGTTTTGAAGTCGGCGACGCGTGTGAACTACCGCTCTATTTGAAGGAATT
TGATGCCGTGGTACTCACCAATGTATTATGCCGCTTGCCACAGCCAGCTGTTTGCCTGGAGCGGAT

>Pcamtschaticus-GHJC01211927
GAAGAAGTTAAGACTGAAGTCCATCTGGCCCTCCTTCACCGGAAGGTAGCTCTGGTCTCGCTCGCTGGCC
GCCAGCCGCCTCTCCTCCCCCACCTCGACCATGCCCCCAGTGGCCTTCTCCAGCAACTCCTTGCTCTCCT
CCTTGGAGATCTGGTTGACCCCGGAGACGTTGACCATAGCCACGAAGGTGTTGCCCACGGCCATCTTCAT
GCTCCTGACGAGCACATCCCTCATGGCCCCCTTCCTGATGGCATAGCCGTCAATGATGATCCAGTCGCAC
TCACTGACCTTGTGCTCGTCAGGATTCTCAGGGTTCATCTGCAGCAGCTGAACGTTCTCACTGTTGAGGC
CCATCGTCTTAAGATCAATGTCGATATCCTTCAGCTTGAGGAATCCCGTCTCCTTCAGCCGGGTCGACAT
CTGGAAGTACCTCGTCGTGTAATCAATCCCGATCGATTCCTCGAACATCTTCCCCAGCTCCAAGGATATC
CTCCCCACCGAGCAACCCACCGTCAAGGCCTTCCGGCAACACTTCTGGCCGACCATCCTCCTGATCTCCT
CGACCACCTCGAGCACATAGCTCTAGCTGTTCAGGTAGTGGTGCCTCAGGTTCATCTCCACATTGGCATC
ACTGATGGTCGCCTCCGAATGGCTGTCCACCTCCATCTCGATGTCCGTCTCGATGTACCGGAAACCAGCG
AACTGGTAAAAATGTCTCCTGAAGGCGTATCTTGCGTGGTATAGGGCTTCATTGCCCGTCGAGATGAAAC
TGCCGCCCTTAATGCAGTCGTGCCTGTCGTCGAATGTAGGAGTAGTGAAGTCCTCGTAGACAGGATGGAT
CTGGAACTTAGGCAAAGGATAGATGGGAGTGATGGTATGCTGCCAAACATTGCCCACCAAGTCGTAGAAT
CCCTCGTTCTGGAACATATCGACTGGGTTAGGCGACATCCAGTACTCCATGTTGACGTTGCCCACCTCCT
GGTACTCCCAGGTAGTATGGTCCTTCTTCATGAGGCTCCTCATTGAGTAGTACTCGTCCTCCGTTGGTAG
CCTCGTGTACCTGCCTGTCTTCTCGGCTCTCCAATTGCAGTAGGCCCTGGCCTCGAGGTTGTTGATCTCC
GCTGGCCAGTCCCAGGGCATGTTGATCTCGTGGAAAAGAGTCCTCAGCATGTACTTGTCCCCGTGCTTCC
TCCAGAAAGGAGGCATGTTGGCTTTGATCGAGGCCAGCCATCTCTTCCCCTCCTCAGTCCACCACTGCAG
GTTCTCGTAAGCGCCCTCCTCCACAAACTTGAGGTACTCCCCGTTGGAGACCAGCATCTGGCTGGCCTTG
AAGCCCTTGACATCGAACTACTTATCCCCAAACTAGTTGTCCCAGCCGTAAGTGTCAGCCCCCTCGATGC
TCCTCTCCCACTTGCCGCTCCAAGCCTTCACATCCACCATCTTGTTGACCGGTATCTTTGCCACCTATTC
CTGACGACAGGGGCATTCTACGAACTCCTCCACATTTCTGATCAGCTCCAAAGGCACTCTTCTCATGATG
ACTGCCGATGTCTCCAAGTGAATCCTCTCGTGCTCTATGCCCATCAGCAAGACCCACAGGTCGTCCTGCC
AGTTGTTGATGGCCTTCGACGAGCAAGAATCAATAACGTCGAGGATGACTCTCTTGACGTCGTCCCTGTA
GACCTTGGTCTCTGCGGCCGAGGGCCAGTCGTAGTGACTCTCGTTGAGGTCGTCCCAGTCCATTTCATCG
ACCCCGACCGCGAACATCATCTCGTATTCGGAGTTAACTCTGTCCTTGATCATCCCCTGATCGAGCATTT
TGTTGACGTAGACAGTGGCAGTGTGCCCGAAGTAGAAGATCAGAGGATGCCTGAGCGTTTCTGCCCTCAT
CCGGAAGGCCTCCTCCTTGGCGAGCATGCCGAAGAGCTGCTCGTAGAGGGCGTAGGTCTTCAGGAAGTAC
TCCCTGATGGCTCCCTTGAGGTTGGGGTGATCCTTGATGAGTATGGTCTTGCTGCTGAGCTGCTGGCTCA
TGGTCTGCAGTTCCCTCAACTTTAAA

>Htrigonophthalma-GHBI01019412
ACTTTTTTCTTTTTTATGAAAATAGGAAATAAAATCACTCGACAGGGGTTAATTTGTAGAGATCCAGGCT
GGTCGGATGAAGTAAGTTCGTTGTTTTCAGCAGCTTCTGGGATTATACGATTTCAGTCGAGAATCCTAAC
TCGCTCAAATGCTGTTAGTTCGCCTCATTGACCCCTTAAGCCGAAACTATCAGCATTATGATTTCGGATT
TGGGCTTTAGGAGCTTTTTCATGTTTTGAAGCACGGACTGCATCGTATTCTTCTTGAGGGCCAGTCCATC
AACGAGGACTACTTCAACCCCATTGATCTTCTTGATGTCGGTGTTTTCAGGATTCATTTGATACAGCCTT
ATTTTGCTGACGTCAATCGGGTCCTCCAGGCTTATGTTGAGAGAGTTGTATGTCAGTTTTTGTTTCTACA
GCATCCTGGTCGCCATTTGGAAGAACCTGGCCGAGTAATCAGTGCCATACACCAGCTTGAAATGGTGAGA
CATCTGCAGGGCCACTTTCCCTACTGAGCACCCGATGTTAAGGAATGTCAAATTGGAGTCGGGACACGCT
CTGAGAAGCATCTCAATAACTCTTTTGGCATACGAGTCTTCGTCGACATAGTGGAGTCTGAGAAACCTTT
CTACAACCTCATCGGACTCATCGATAAGTTCTTGCGAGGAAACCGCATTGGCAGACTTCACGTAGCGGAA
GCCTGCGAACTGGTGAAAGTGGCGACGGAAAGCGTAGCGAGCACGGATGGTGGCTTCGTTGCCAGTGCTC
ACAAAACTGCCCCCCTTGATCATGAAGTGCCGACCATCGAAGGTGGGGGTGGTGAAGTCTTCGTAGACGG
GGTGGATTTCGAAGCCCTCGAATGGGTAGATGGGGGTGGAGCAGTGCTGCCACACGTTGCCCACGATGTC
ATAGAAGTCGCCATTGGGGAACATGGTGACGGGGGATGGAGAAAACCAGTACTCCAGGTTCAAGTTTCCT
GCCTTTTTCGGCTTCCATGACAGCAGATCCTCGGGGAAGAGCTGTCGGATCGCATGGTACTCGTCTTCAG
TCGGCAATCTTAGATTTTCACCCGTTTTGCTGCTCTTCCAGTTGCAGAAGGCCGTTGCTTCCAGATTGTT
GACCTCCACAGGCCAATCCAAGGGCATTTTCATGATTGAGCTCATGGTGCGAAGGTAGTAATCGCCATCA
ATCTGTATCCAGAATAGGGGACCCGATGGCCTGATCGACTTCAGCCATGCGACTCCTTCTTTATCCCAGA
ACTCGAGCCGAGTGTAACCTCCATTTGTCACAAACTCCATGTATTCCCCATTCGAAACCAGCATCGAGCT
GGCTTCGAATTCTTGAGTTTCCACCTTGCGTGTCCCGAATTCATTGTCCCATCCGTAGGTTCCTGCCGAT
TTTTTGATATTATTGATGACCGTGCTAATGGCCGGTACTGGCTTTAGCTCGTTTTTCGGGGTCTCCAGAG
GGTCCACTGAGAAGATGGGGCAGTCGAAAAAGTCAGGCTGGGGAGATATTTCATCAAACGGCAGTCTCCG
AATAATGACTGAGGAAGTTTCCAAATGAATTCTCTCATGCTCAATCCCCATCAGGATGATCCACATGTCG
GAGTCCCACTCAAGCTCGGGAGAAATGCGATCGATTATTTCCAGCACTTTATTTTTCACCTGCTCTCGGT
ACTCCTGCACCTCGGGCACCGAGGGCCAGTCGTAGTGAGCGGAGTTGAGGTCATCCCAGTCCATCTCGTC
CACGCCCACCGCGAAAATGGACTCGAAGTGCGGGTTGATCCGATCGGCCAACAGGCCCTTCTCCAGCAGC
TTGTTGACGAAGAAGCAGGCCGTGTGCCCGAAGTAGAAAATCAAGGGATGGCGCAGGGGCTCAGGCTTCG
TGTAGTAAGATTTATGGTCCTTGACGAACCGGAACAACCTCTCATAAATGTCGT

>Sparamamosain-GEUT01012072
GAAGAAGCAAAGCAGATGCAGAAAATTCCTGAGGAGTTCTGGATCAAGAGCCCCAAAAATGGGGCTTCCA
AGAGCGACATTCGCTCCTATTTTCTCCATTCCTATGAAGCTTATCACCAATTATTTTCTTGTATTCAACA
AGACACTTATTTCTACACCAAGCCTGAGCCTCTTCGCCACCCTCTCATCTTCTATTATGGCCACACTGCC
TCATTCTATGTCAACAAGCTCAAAGACCAAGGAATTATCGCTACCGGGGTTAACGATAGACTTGAATCCA
TTCTCGCGGTAGGAGTTGATGAAATGGACTGGGATGATCTTGATGAGAAACATTATGACTGGCCCTCAGT
CAAAGAAGTTGAGGAATACAGAGCGGATGTCAAAAAATTATTGTTGGAGATCATTGATCGGGTTCCCTCT
GAAATCAGTTGGAATAGTGACATGTGGGCCATTATGATGGGAATTGAGCATTAGAAAATCCATTTAGAGA
CTTCTGCTGTCATCATGAGGAGACTCCCCATTGAGGCAATCTACCCATCGAAAGAACTGCTTGATTGCCC
TGTTTATAATCTGACCACATATCCCAATAATGAGATGAAGTCAGTCCCTCCAACCCACATCCACATCTAA
CTGGACAACAACAAGTCTCAACTCTATGGATGGGATAATGAGTTTGGAAACAGGGAATTTGACATTGGGG
AATTCAAGGCCAGTACAATGCTGGTTTCCAATGGGGAGTTTTTGAAGTTTGTGGAAGATGGGGGATATCA
GAAGGTCGAGCTATGGGACCAAGAAGGCCAAAGTTGGCTGAGTTCGATCAAACCTTAAATGCCTATTTTC
TGGTTCAAGAAGTTAAATGGGGTATACCAGCTGCGGACAATGAATGCCCTGATGGACTTGCCACTGAATT
GGCCAGTGGAAGTCAACAACTTGGAGGCGACAGCTTTCTGCAACTGGAAGAGCTTGAAAGACGGAAAGAA
CTTGCGTCTGCCAACAGAAGATGAATACATTGCTCTGAGGCAGCTCGTGAATGAGGATCATGAAAGTTGG
AGCTTCGGCAAAATCGGCAATATCAACTTGGAGAAATGGTTCTCTCCCTGTCCTGTGGATATGCACGAAT
ATAAAGGTTTTTATGATATTCTTGGGAATGTATGGCAGCACACTTGTACCCCTTTATACCCCTATCCCAA
CTTCAAGATTCACCCCATTTACGAAGATTATTCTACTCCCACCTTTGATGGTCGCCACTTGATTTTGAAA
GGGGGCAGTTTCGCCAGCAATGGCAACATGACTTTCAGCAGCTGTAGAAATGCTTTCCGCAGGCATTTCT
ACCAGTTTAGTGGGTTTCGTTATGTTGAGTCCAACAACTCGCAGACACTACCAAAAGAAGTCTATGACCA
GACTGATGAAAACGTTGAGAAGTTTCTATTCATCCATTATACCGACCCTTACTCATATCCCAATGAGGTC
TACAATGAAATCATCAGCAAGTTCTTGGAACCCGAAGAAAAAATCTTGGTGGTGGGTTGTTCAGTTGGGA
AAATGGTTCTTGAGCTTTCCAGCCAGTTCAAGAAGGTTTATGGGACCGATCACTCAGCCCGGTTCTTCCA
GATGGCCACAAGAATCCTCAGTGAAGGGGAAGTCAGCTACCGGGGTGTCCAAATTTCCAATGCCAATCTA
AAAGTGAACAAAGAGAATATTCGAATTTATCAGATGAACCCTGAAAACCCAGATCCCAAAAAAATCAATG
CCATTAAGACACTGGTCGTTGATGGGCTGTCTGTGAAAGAGGGGACAATCCAGAAAGTGCTCAAGAAGTT
AGTGCCAGTCTTGAAGAAACAGTGTAATGTGCTTGTCATCAATGCAGAGGGTGTGAACACGGTATCCATG
CAGGAAATGAGGGAGGTGTTCCCACTCTGCAAGCTGGTGGGACAGAGACTATTGGCAATTTCTCCCCAGC
TAGCCATTGGAGAAGTGGAATTATCAGTCTATTTGACTGAAG

>Esinensis-DN122401_c0_g1_i1
TGATTCGCAAATGCGCCAGTACTGAGAAAGCAGTTCCCTAACATCACGATATGCAGACCATCGTTAGAGTAAGGGAGAGT
GAAATCTTCATATGCTGGATGAGCCTAGAACTCCTCGAAGAGAATATGGTCAGAATTCGTCAACTGCCAGAGGTTTCCTG
TTATGTCATAGAAGTCTCCGAATTTGAACATGTTAACTGGGCAAGGAGAAGACCAATATTTCATATCTTTGTTCCAT


>Hamericanus-evg11268092
TGGCTGGCTATACACTACTGTACAGTCCCCTTCACTAGTGTGTTTACAGGGACTCATCAGGTTTTGTGCAGTGTAACAGC
CCTGTGTTTGTTTAATTTGACAGAAGTAAACTCGCAATAGTAAATATACTGTACTATGGAATCAAAGTAAAATAATATAA
AAACAATTATCTCAATGTAATGATTTGTGGGGACGTTAATAAAACGAGCCTCTGTAAATGCAGTAGTGAAGGGGACTTTA
CCTGGAGACCATTCTATTACCCACACTTTTTTTTATTGTCAAACCACCTCTAGGTCCCAAGGTTGTTTCCCATGCTTGCA
TAGGTTAGTCATGATTACCTGCAAGCAGATGCTGGGTAAAACCTCAATGGGATGCCCCTCACACTTACCCAGGGCACCAT
TCAAGAAAATGCAGAGGAGGCCAGATGGACCCAGCTCTGTTGACTCGGTTAGCATCAGGTATCTTGAGGCAAAGATTTAC
AGCCCTTCCTAATGCTAACCCACAGGGTAGGAACAGCTGCCAAGGCAAGGTTACAACTCCTTGATGTAATCAAAGACTAC
CCGCCTACATTCGCTATCAATTACTCACTGCCTCCTCAGTCAAAATTTGAACCCAGGACCAATGGATAGCTGACCTAGTA
CAATAAACATATCTATGGTAATCATTAACAAATTACACTCTCATTATACCATGAAAGACTGACAAACCCAATAGTATCAG
CTTTGCACATTTTTATATTCAACAAACTAGAAACACCAAATGTTAATTTTCTAAGTACTGTACTGTGGAAGGTGGTCGGC
AGCACATCTAAATCCAAGGTTACCAGCAGTACTGTCTGGGGTGTTCTGACTCCTGGCAGCACATCGATACCTGTAACAGT
ATTCCTTGGTGCACATATAGGAGCCTCCCTTCTTGACTTTGTCGTCTCCAGACCGAGGACCTTGTGGATTTGTCTGAAGA
CTTGGAGAATGGCTAACTTCCCACCAATCAGCTGTCCATTCCCAAACATTGCCTAGGATATTGTGCAGGCCATAGCCATT
GGGAGGAAAAGCAGTGACGGGGCACCGACCTGCCCATCCATCCTCACCTGTGTCTTGTTCTGGAAAACTTCCCTGCCATA
TGTTAGCCCTGTACACATTATTTGGTGTAAATTTATTGCCCCAAGAAAATAGTCTTTCCTGTTTTCCAGCTCGACATGCA
CGTTCCCACTCAGCCTCTGTCGGAAGTCGTTTGCCCATCCACTTGCAGAATTTGGCTGCATCATTCCAAGATACATGAAC
AACTGGATGATCCATACGATCGGCAATATCAGAGTTTGGGCCTTCAGGGTGCTTCCAGTCAGCTCCCTTTACAGGCACCC
ACCAGGGGGCAGCAGCAACAGCATTTTCTACAGTCGCTTTTACTGCTTCTGATAACTCCCCATCCAGTACAAATGAATCA
CCAAACTTTTCTGCTTCGGTCTTGTAACTGTTGGCTTTGACAAAACGCTCAAATTCTGCATTAGTTACTTCATAGATATC
CATAAAGAAAGCACGAATTTCTACCCATCTGGCAGGGTGTTCTCCATCAGCATGGAACACAGGGTTATTAGTGCCCATTA
TGAACTTGCCACCTGGGATTTCAACCATCTGATGGGTCTGAAGCGAGTCCTTTACTGCATTGGCATCCTGACTATATTTG
AAATTTGGTGCTTCTTTTGAAATATCTTCTATACCGTCACCAAGTTCATCAGATTGAAAAGCGTTTCCAGATGATTTTCT
GCTGGTTGATGCACACCCACATGTACTCTCACTCTCTTGTGGTGCACCACATTGATCACTACTCACACAAAGAGTGAATA
AGCAGAGTCCCATATATACTATGAACCATAACTTATTCTCTTTCATTGTTATAACTTTCTCAACATCAGCACAATACATG
AAATTAAATCATAAAATCCTTTTGTACACAAGCACTGTAATCTTCTCATATGATGAAATCTACTGCACCGTGACGTGAAG
ATAACAGTCACAACAACTGAGCCACTTATG

>Hamblyodon-GCIW01018540
GGATTCAGTACTCTCCTCGCGCCTTGGACTGCTCCTTCAGCCAGGCCGGCAGTTTGTTTGCCGCGCAACG
GAAGCCCAGGTTATGAGCGCTGGAGTCCGGCGTGTTAGAAGAGCGAGCCCCGCAGCGGTACCTGAAGCAA
TAATCGGCGTGGCACATGAAGCTCCCGCCTTTCTTGACGCGGTCCGCCCCTGTGGGCGGCCCCGTGGGGT
TCACAGCATGGTCTAGACTGTGCTGCACCGTCCACCAGTCCTCTGTCCACTCCCACACGTTCCCGATCAT
GTTCTTGAGGCCAAAGGCTGTCTCGGGGAAGGCGGTGACTGGCGAGGTGCCAGGGTAGCCGTCCTCGGCC
GTGTTGTAGGTGGGGAACTCCCCGGTCCAAATGTTGGCATAGACCTTATCGGCCGGACTCCATTTGTTGC
CCCAGGGATAGAGTCGATTCTTCTTCCCCGCTCGGCAGGACATCTCCCATTCAGACTCGGTGGGCAGCCT
CTTTCCTGCCCAGTCGCAGTATGCCGCGGCATCGTGCCAGGACACGTGCACCACCGGATGGTCGCCCCGC
CCCTCAATACTCGACTCAAGGCCTTCGGGGTGTCTCCAGTCCGCACCCTGGACAGGAAGCCACCAAGGAG
ATGCTGCCACGGCCTGGGTGATGGTGGACTTGACACTCTCCGTCAGGTAGAAGTCCGCAACAAATGAGTT
GCCGAATATTTCCGCCTCAGTCAGGTAGCCTGTCCTGTTGACAAACAGCTCGAACTCGAGGTTGGACACT
TCGTGGACATCCAGATAAAAACTCTTGAGTTTGACAGGCCGAGCAGGCATTTCACCGTCTGCTGCGAATA
CTGGAGTATCAGTTCCCATGATGAACTCGCCACCCTGTATCCTGACCATGTTGTTGGTTCTCGGGAAGTC
TGGAGCCCGCTCAACGTTCTCCTCTGCGGAATACTTGCGGACAGGATCGGCGGCGCTTCCGTCAGATGCG
CCACGGTTGGCGGAACAGCCGCACGATGTTTTTGACTTTTCATCTGAACAGGAATCTTCCAGTAGGATCT
GGGCCGGAAGGAGGATGAGGAGAAGACAGACTTTGATTGGATTCACGGTCATAGTGACCAAGGTAGTACA
GGTAGGTACCGGTACTGCTTC

>Mpacifica-GJAO01085734
GCTTGAGTATAACACTTTAAAAGATGACATGGGTTTTATTTTAAGGCGACACTTCCTAATTGTTGCCACA
CTAGTTTTAATTTTTATCCATAATATCAAGACTGAAGATACTTGCAATGCTGGGAGTGCCAGTGATAAAA
CAGAAGAGGCTGGCTCTTGTGGATGCAGTGGCAATAGACAAAAGACTGATATTGATGAGGCCACTGTAGA
AACTATTGATGATGTAGAAATACCTCATTTAAAATACACCCAGAAAATTAACTTTAAAGCCACCTTCCCA
CGCACAAACCAAATGGTTCCCATAAAAGGCGGAGACTTCATAATGGGAACCGACACTCCTATCTTCCATG
CTGACGGCGAGGGACCTGCCCGGAGGGTCACTTTACCCGACTATTATCTAGATGTTCACGAAGTTTCTAA
TAACGAGTTTGGATTGTTTGTGGATCAAACCAGCTATGTCACTGAGGCAGAGAAATTCGGCAACTCATTC
GTTCCAGAATACTTCCTGAGTAAGGAAATTTTGGGGCAAATAACGCAGGCAGTTGAGGGTGCACAGTGGT
GGCTGCCTGTTGATAAGGCAGATTGGAAACATCCAGAGGGAGCAGATAGTGACATATCAGCTCGGGGCGA
TCACCCCGTTGTCCATGTGAGCTGGAATGATGCCGTGGCGTATTGTGACTGGGCGGGGAAGAGGCTGCCA
ACTGAGGCTGAGACTGAGATGGCTTGCAGAGCTGGCAAAAAAGAAAGATTATTTCCATGGGGGAATAAGT
GGCTGCCAGACCTTGTGAATACATGGAACGGTGTATTTCCGGATACAAACACTGGGGAAGATGGTTGGGT
GGGGACGGCTCCAGTAACTTCTTATCCTGAAAGCAAGTTGGGGACAAAAAATATGATCGGAAATGTTTGG
GAGTGGGTGAGTGATTGGTGGAAGACGGACCATTCTACTGAGGCTGTCTCTTCACCATTTGGGCCTAAAA
CTGGCACAGATAAGGTCAAAAAGGGCGGGAGTTTCATGTGCCACAAAAGCTACTGTTATCGCTACCGCTG
TGCTGCAAGAAGTCAAAATACACCAGATTCCAGCGCCCATAATCTTGGATTTAGATGTGCTGCAGACACT
TTACCTAGTTTGAAGTAATGGAGGGGCTCCAAAAAATTGTTTTTAGATGTGCTAATGATTTAAACTTTTT
AAGATTCTTCACTGGATTGCAGTTGTTTTTGCATTTCTATACCAATATTTTTCACTGTTGTTTATTTGTA
ATGTAATGTCTTCCACAAACGTATTTACTAAAGGGCTGTGATCTTGGGCAACTACAGAAGCTGGTTGTTT
CTAAAAGGCGTGATTTTTTGGTGAAAAAAATGTACATTTTAGGAATAACTGGTTTTATTAAATGAGATTT
TTATATTTATTCGGGATTTTATTATTATTTATAGA

>Tfurcata-GCIT01018363
AAACTCCAGCTGAGTTCTGAACTGAAGCAAAGTGAAAATGTTTGCAGCGCCAGTTACTTTAAAAATAAAT
TACTATTATCCATCTTTAAATAGCATTCTTTATTAGTTTCTAATGCCAATTTTATATATTGCTATATCAA
AAGACTATATTTCTTTCTTTACTATAGTTCCACATGACTAATATCCTTTGGTAATTTATCCTTGTCTGCT
GCACATCTAAATCCGAGATTCTGAGCCGAGGAGTCTGGCGTGTTCTGACTGCGAGCAGCGCAGCGGTATC
GGTAGCAAAAGTCCTTGTGGCACATGAAAGAACCGCCTTTCTTCACCTTGTCCTTGCCGTCCTCCGGTCC
AATTGGATTCTGATGAATAATCAAAGGCGAATGTCGAATGGTCCACCAATCCGCTGTCCACTCCCAGACG
TTGCCAACCATGTTTCGGAGTCCGAATGGACTAGTGGGAAATGAGGTGACGGGCGCGGTGGAGGCGAAGC
CGTCGGAGGCGTCGTTCGTCTCAGGGAATTTGCCCGTCCAGATATTGGCGTAGTATTGACTTTTGGGGGT
CCAATTATTGCCCCATGGAAATAGCCTATCCTCCTTCCCTGCCCTGCACGCATACTCCCACTCTGCTTCC
GTGGGCAGCCGCTTCCCAGCCCACTTGCAGTACGCCACGGCATCATTCCAGGAGACGTGGATTACGGGGT
GGTCCATGCGATCATCGGAGATGGTCGAGTCGGGACCCTCAGGATGACGCCAGTCAGCGTTCTTGACGGG
GAGCCACCAGGGGGCGTCCTTCACAGCCTGTGTGATTGTCTCTTTTGTCTCCTTTGAAATAAAGTTCTCC
ATGACAAAGGAGTCTCCAAAGCTCTCGGCTTCAGTTACATGGCCTGTGTCCGCCACAAACCGAGCAAACT
CTGCATTTGAGACCTCATGCACATCCATATAGAATGAGGACAGGTCAACCCTCCGAGCAGGAGCCTCCCC
ATCGGCCACGAATATGGGTACATCTGTCCCCATGGTGAAGAGTCCGCCCTCGATTAGGATCATCTCATTT
GTCCGGGGAAGGCTCGGGTCAAGCTCAACCTTGCTCCGCTTCCTTTCATTCACATCGCCTCGCTCACTAT
CCTCATCCCGGTTCGT
